# Supplementary material for: Simultaneous control of carrier transport and film polarization of emission layers aimed at high-performance OLEDs
Source: Nat Commun. 2024 Jul 16;15:5950. doi: 10.1038/s41467-024-50326-9 (PMC11252288; doi:10.1038/s41467-024-50326-9)
Supplement: Supplementary file 3 — Source Data [file 41467_2024_50326_MOESM3_ESM.xlsx]

## Sheet: atomic coordinates
1DPCz optimized structure
C -0.16866 -4.86121 -0.00017
C 1.22304 -4.86121 -0.00017
C 1.9434 -3.6573 -0.00017
C 1.24351 -2.4659 -0.00015
C -0.1855 -2.465 -0.00021
C -0.88836 -3.65825 -0.00023
H 1.77003 -5.81561 -0.0002
H 3.0422 -3.66934 -0.00006
H -1.98735 -3.6658 -0.00037
C 0.50397 -0.22597 0.00004
C 0.35693 1.14795 0.00011
C -0.93865 1.68626 -0.00001
C -2.05677 0.85764 0.00022
C -1.91879 -0.53738 0.00003
C -0.64359 -1.07753 -0.00008
H 1.23255 1.81187 0.00019
H -1.06745 2.77873 -0.00018
H -2.80627 -1.18561 0.00002
N 1.76 -1.05333 0.
C 2.87115 -1.71192 0.70178
C 4.01336 -2.09277 -0.00304
C 2.78366 -1.95599 2.0723
C 5.06751 -2.71816 0.66245
H 4.08171 -1.90091 -1.08367
C 3.83846 -2.58066 2.73834
H 1.88357 -1.65572 2.62801
C 4.98022 -2.96188 2.03366
H 5.96758 -3.01894 0.10685
H 3.76936 -2.7726 3.81901
H 5.81154 -3.45493 2.55817
C -0.93414 -6.19748 -0.00003
C -2.32929 -6.20213 -0.00003
C -0.23274 -7.40313 -0.00001
C -3.0228 -7.4122 0.00067
H -2.88197 -5.25146 0.00074
C -0.9263 -8.61365 -0.00031
H 0.86686 -7.39964 -0.00019
C -2.32112 -8.61838 0.00017
H -4.12247 -7.41595 0.00131
H -0.37301 -9.56409 -0.00071
H -2.86814 -9.57235 0.00066
C -3.46742 1.47545 0.00049
C -4.59108 0.64849 0.00072
C -3.62175 2.86171 0.00062
C -5.86875 1.20776 0.00039
H -4.46907 -0.44438 -0.00016
C -4.89975 3.42131 0.00129
H -2.73624 3.51363 0.00062
C -6.02318 2.59461 0.00104
H -6.75448 0.556 -0.00006
H -5.02113 4.51435 0.00181
H -7.03068 3.03534 0.00084
2DPCz optimized structure
C -1.87526 1.32244 0.42394
C -0.47722 1.25291 0.6284
C 0.3037 2.38545 0.8332
C -0.33299 3.62892 0.82883
C -1.73384 3.73302 0.63986
C -2.49401 2.57897 0.43617
H 0.00884 0.28205 0.6008
H 1.37428 2.29952 0.98676
H -3.57161 2.65185 0.31801
C -0.85083 5.83147 0.97343
C -0.82282 7.22369 1.08594
C -2.02681 7.91069 0.97327
C -3.25786 7.25143 0.74664
C -3.2596 5.85636 0.62242
C -2.06455 5.14114 0.73042
H 0.10806 7.75901 1.24112
H -2.01657 8.99509 1.03296
H -4.19624 5.32871 0.46498
N 0.19805 4.90754 1.03007
C 1.56667 5.21415 1.26101
C 2.54323 4.79791 0.34729
C 1.94267 5.93306 2.40279
C 3.8861 5.09183 0.58274
H 2.24284 4.25786 -0.54519
C 3.28568 6.23979 2.62028
H 1.18283 6.23624 3.11631
C 4.2614 5.81687 1.71544
H 3.57005 6.79913 3.50734
H 5.30742 6.05088 1.89184
C -2.66841 0.08561 0.20551
C -3.73498 0.06259 -0.70985
C -2.37782 -1.09663 0.90833
C -4.48429 -1.09547 -0.91215
H -3.96084 0.95578 -1.28598
C -3.12348 -2.25661 0.70332
H -1.5758 -1.09734 1.64144
C -4.18162 -2.26194 -0.20734
H -5.29998 -1.08894 -1.63069
H -2.88314 -3.15588 1.26479
H -4.7639 -3.16557 -0.36632
C -4.51977 8.02754 0.63862
C -5.51566 7.66609 -0.2853
C -4.75582 9.14502 1.45811
C -6.70262 8.39057 -0.38344
H -5.34447 6.82373 -0.94996
C -5.94048 9.87313 1.35751
H -4.01312 9.42879 2.19877
C -6.92094 9.49896 0.43688
H -7.45423 8.09444 -1.11081
H -6.10183 10.72915 2.00782
H -7.84508 10.06535 0.35914
C 6.07654 3.90357 0.26182
C 5.63997 5.8001 -1.07115
C 6.04405 2.74766 1.01818
C 7.31008 4.59012 0.0403
C 5.10745 6.81625 -1.8413
C 7.03967 5.76486 -0.7854
C 7.244 2.26481 1.56159
H 5.101 2.21191 1.19465
C 8.48981 4.10623 0.58063
C 5.96781 7.80867 -2.33446
H 4.03265 6.85288 -2.06703
C 7.88158 6.74864 -1.27659
C 8.44577 2.93279 1.34628
H 7.22978 1.3454 2.16538
H 9.44242 4.62859 0.41482
C 7.33113 7.77491 -2.05691
H 5.5546 8.62249 -2.94849
H 8.95911 6.72847 -1.06128
N 4.9525 4.6278 -0.42675
C 9.74824 2.38042 1.95459
C 10.95523 3.04687 1.74127
C 9.72129 1.21395 2.7189
C 12.13506 2.54651 2.29161
H 10.97626 3.96604 1.13801
C 10.90124 0.71386 3.2703
H 8.77006 0.68866 2.88728
C 12.10805 1.37982 3.05668
H 13.08655 3.07141 2.12298
H 10.87962 -0.20565 3.87322
H 13.03842 0.98553 3.49055
C 8.25274 8.87705 -2.61144
C 9.62005 8.8471 -2.33565
C 7.72061 9.90518 -3.38947
C 10.45484 9.84546 -2.83727
H 10.03914 8.03684 -1.72159
C 8.55568 10.90337 -3.89214
H 6.64301 9.92884 -3.60708
C 9.92259 10.87375 -3.61607
H 11.53248 9.82226 -2.61941
H 8.13589 11.71365 -4.50591
H 10.581 11.66078 -4.01152
3DPCz optimized structure
C 3.40007 -0.9729 -0.68185
C 2.0061 -1.02143 -0.68179
C 1.27518 -0.06893 0.02825
C 1.93826 0.93193 0.73826
C 3.3322 0.9804 0.73829
C 4.06314 0.02796 0.02816
N 0.00995 -0.11286 0.02825
C -0.78678 0.87101 0.02825
C -2.05834 0.45785 0.02825
C -2.12831 -0.87732 0.02825
C -0.9069 -1.42113 0.02825
C -0.50881 2.17873 0.01576
C -1.50241 3.07332 0.00825
C -2.77385 2.66015 0.00328
C -3.05188 1.35244 0.01576
C -3.20992 -1.66316 0.01576
C -3.07023 -2.99284 0.01913
C -1.84873 -3.53669 0.03581
C -0.76715 -2.75074 0.04137
N -3.71461 3.50717 -0.01324
N -4.09437 -3.73697 0.00654
C -4.83266 3.41591 0.57361
C -5.58637 4.49504 0.33912
C -4.94583 5.36486 -0.44871
C -3.73302 4.90917 -0.77889
C -4.23801 -4.84589 0.60018
C -5.45013 -5.36015 0.36806
C -6.1672 -4.55763 -0.42525
C -5.46903 -3.46817 -0.76172
C -5.2957 2.43381 1.35377
C -6.51438 2.52861 1.89543
C -7.26607 3.60988 1.66495
C -6.80309 4.59202 0.8848
C -5.35637 6.55659 -0.89459
C -4.56031 7.28566 -1.68346
C -3.35387 6.82251 -2.02713
C -2.94073 5.63381 -1.57559
C -3.37421 -5.4982 1.38498
C -3.72074 -6.66714 1.93368
C -4.93454 -7.17895 1.70554
C -5.79839 -6.52669 0.92075
C -7.41795 -4.71412 -0.87101
C -7.965 -3.78877 -1.666
C -7.26084 -2.70717 -2.01591
C -6.01252 -2.54746 -1.56451
C 5.39934 0.07441 0.02809
N 6.03587 -0.8648 -0.67003
C 7.36346 -0.76117 -0.62821
N 8.05842 0.16677 0.02812
C 7.30073 1.04431 0.68449
N 5.96922 1.05562 0.72619
C 7.93629 2.00361 1.36521
C 8.06405 -1.67414 -1.30882
C 7.20533 2.95598 2.07526
C 7.86843 3.95686 2.78533
C 9.2624 4.00522 2.78539
C 9.99336 3.05281 2.07544
C 9.33026 2.05197 1.36527
C 7.41181 -2.54626 -2.18029
C 8.14275 -3.49881 -2.89025
C 9.52585 -3.57909 -2.72877
C 10.17811 -2.70692 -1.85739
C 9.44716 -1.75442 -1.14734
H 3.9765 -1.72398 -1.24186
H 1.4832 -1.81081 -1.24166
H 1.36182 1.68304 1.29821
H 3.85509 1.7697 1.29828
H 0.53735 2.51864 0.01168
H -1.27373 4.14928 0.00616
H -4.09805 1.01254 0.01576
H -4.21472 -1.21572 0.00272
H -1.73378 -4.63063 0.04496
H 0.23769 -3.19803 0.05674
H -4.67401 1.54781 1.54999
H -6.89855 1.71694 2.53073
H -8.26549 3.69152 2.11717
H -7.42321 5.47984 0.69189
H -6.34908 6.93723 -0.6124
H -4.89778 8.26644 -2.04978
H -2.70139 7.41945 -2.68129
H -1.94897 5.25202 -1.85958
H -2.37842 -5.07314 1.57924
H -3.00713 -7.20775 2.57281
H -5.22254 -8.13672 2.16352
H -6.79564 -6.94982 0.72979
H -7.99691 -5.60421 -0.58368
H -8.99427 -3.91716 -2.03221
H -7.70861 -1.94889 -2.67508
H -5.43263 -1.65856 -1.85363
H 6.106 2.91777 2.07527
H 7.29202 4.70802 3.34524
H 9.7853 4.79452 3.34538
H 11.0927 3.09095 2.07555
H 9.90668 1.30086 0.8053
H 6.32105 -2.48286 -2.30769
H 7.6284 -4.18668 -3.57747
H 10.10225 -4.33027 -3.28868
H 11.26888 -2.77022 -1.73011
H 9.9615 -1.06659 -0.46007

## Sheet: Fig.1
Fig. 1b									Fig. 1c
HDT-1:mCBP		HDT-1:1DPCz		HDT-1:2DPCz		HDT-1:3DPCz			HDT-1:mCBP		HDT-1:1DPCz		HDT-1:2DPCz		HDT-1:3DPCz
Time (us)	Norm. intensity	Time (us)	Norm. intensity	Time (us)	Norm. intensity	Time (us)	Norm. intensity		Wavelength (nm)	Norm. intensity	Wavelength (nm)	Norm. intensity	Wavelength (nm)	Norm. intensity	Wavelength (nm)	Norm. intensity
0	0.0007	0	0.0002	0	0.0004	0	0.0004		320	0.000840816	320	0.000868823	320	0.00448	320	0.00846
0.09766	0.0007	0.09766	0.0002	0.09766	0.0004	0.09766	0.0004		321	0.000756037	321	0.000768437	321	0.00413	321	0.00781
0.19531	0.0001	0.19531	0.0001	0.19531	0.0004	0.19531	0.0004		322	0.000747727	322	0.000727522	322	0.00378	322	0.00738
0.29297	0.0001	0.29297	0.0003	0.29297	0.0008	0.29297	0.0004		323	0.000699916	323	0.000704817	323	0.00361	323	0.00705
0.39063	0.0006	0.39063	0	0.39063	0.0002	0.39063	0.0005		324	0.000644125	324	0.000658988	324	0.00349	324	0.00666
0.48828	0.0001	0.48828	0.0002	0.48828	0.0005	0.48828	0.0003		325	0.000627863	325	0.000603859	325	0.00336	325	0.00648
0.58594	0.0001	0.58594	0.0003	0.58594	0.0003	0.58594	0.0005		326	0.000641309	326	0.000598915	326	0.00313	326	0.00597
0.68359	0.0004	0.68359	0.0001	0.68359	0.0007	0.68359	0.0006		327	0.000608711	327	0.00056464	327	0.00302	327	0.00581
0.78125	0.0003	0.78125	0.0003	0.78125	0.0003	0.78125	0.0003		328	0.000567756	328	0.000542242	328	0.00291	328	0.00572
0.87891	0.0001	0.87891	0.0001	0.87891	0.0005	0.87891	0.0003		329	0.000539553	329	0.000541924	329	0.00287	329	0.00551
0.97656	0.0005	0.97656	0.0001	0.97656	0.0005	0.97656	0.0007		330	0.000514913	330	0.000502497	330	0.00276	330	0.00533
1.07422	0.0003	1.07422	0.0007	1.07422	0.0004	1.07422	0.0004		331	0.000520099	331	0.000503635	331	0.00265	331	0.00522
1.17188	0.0001	1.17188	0.0002	1.17188	0.0005	1.17188	0.0004		332	0.000492469	332	0.000452788	332	0.00256	332	0.00491
1.26953	0.0004	1.26953	0.0002	1.26953	0.0001	1.26953	0.0005		333	0.000485154	333	0.000422597	333	0.00249	333	0.00489
1.36719	0.0004	1.36719	0.0002	1.36719	0.0001	1.36719	0.0005		334	0.000447838	334	0.000437784	334	0.0024	334	0.00473
1.46484	0.0003	1.46484	0.0002	1.46484	0.0005	1.46484	0.0005		335	0.000424695	335	0.000392627	335	0.00234	335	0.00478
1.5625	0.0004	1.5625	0.0003	1.5625	0.0007	1.5625	0.0004		336	0.000422411	336	0.000385108	336	0.00229	336	0.00455
1.66016	0.0001	1.66016	0	1.66016	0.0009	1.66016	0.0005		337	0.000392356	337	0.0003753	337	0.00227	337	0.00456
1.75781	0.0003	1.75781	0.0003	1.75781	0.0002	1.75781	0.0003		338	0.00035689	338	0.000351546	338	0.0023	338	0.00445
1.85547	0.0001	1.85547	0.0001	1.85547	0.0006	1.85547	0.0003		339	0.000363774	339	0.000368456	339	0.00222	339	0.00446
1.95313	0.0004	1.95313	0.0001	1.95313	0.0002	1.95313	0.0001		340	0.000357062	340	0.000324496	340	0.00222	340	0.00448
2.05078	0.0002	2.05078	0.0001	2.05078	0.0006	2.05078	0.0004		341	0.000351427	341	0.000342149	341	0.00221	341	0.00444
2.14844	0.0003	2.14844	0	2.14844	0.0007	2.14844	0.0004		342	0.000353242	342	0.000339302	342	0.00218	342	0.00447
2.24609	0.0004	2.24609	0.0004	2.24609	0.0006	2.24609	0.0006		343	0.00037471	343	0.00030175	343	0.0022	343	0.00444
2.34375	0.0001	2.34375	0.0003	2.34375	0.0005	2.34375	0.0005		344	0.000397564	344	0.000290946	344	0.00228	344	0.00455
2.44141	0.0003	2.44141	0	2.44141	0.0006	2.44141	0.0002		345	0.000421849	345	0.000320086	345	0.0023	345	0.00453
2.53906	0.0001	2.53906	0.0002	2.53906	0.0006	2.53906	0.0004		346	0.000435703	346	0.000306858	346	0.00224	346	0.00458
2.63672	0.0001	2.63672	0.0003	2.63672	0.0003	2.63672	0.0005		347	0.000504393	347	0.000287912	347	0.00226	347	0.00465
2.73438	0.0002	2.73438	0.0004	2.73438	0.0002	2.73438	0.0004		348	0.00057094	348	0.000285147	348	0.00225	348	0.00469
2.83203	0.0003	2.83203	0.0003	2.83203	0.0003	2.83203	0.0008		349	0.000552337	349	0.00027968	349	0.00228	349	0.00482
2.92969	0.0001	2.92969	0.0002	2.92969	0.0003	2.92969	0.0005		350	0.00064803	350	0.000276064	350	0.00236	350	0.00485
3.02734	0.0004	3.02734	0.0001	3.02734	0.0009	3.02734	0		351	0.000684065	351	0.000285892	351	0.00239	351	0.00487
3.125	0	3.125	0.0001	3.125	0.0001	3.125	0.0004		352	0.000680628	352	0.000312965	352	0.0024	352	0.00516
3.22266	0.0002	3.22266	0.0001	3.22266	0.0004	3.22266	0.0006		353	0.000691449	353	0.000304669	353	0.00251	353	0.00516
3.32031	0.0003	3.32031	0.0001	3.32031	0.0003	3.32031	0.0002		354	0.000704557	354	0.000306942	354	0.00261	354	0.00538
3.41797	0.0002	3.41797	0.0004	3.41797	0.0005	3.41797	0.0005		355	0.000691651	355	0.00029366	355	0.00261	355	0.00537
3.51563	0.0001	3.51563	0.0002	3.51563	0.0006	3.51563	0.0005		356	0.000659296	356	0.000320686	356	0.00266	356	0.00576
3.61328	0.0001	3.61328	0.0003	3.61328	0.0002	3.61328	0.0003		357	0.000672982	357	0.000316998	357	0.00282	357	0.00603
3.71094	0.0018	3.71094	0.0014	3.71094	0.0013	3.71094	0.0017		358	0.00065117	358	0.000315033	358	0.00284	358	0.00638
3.80859	1	3.80859	1	3.80859	1	3.80859	1		359	0.000615912	359	0.000346665	359	0.00294	359	0.00654
3.90625	0.2154	3.90625	0.22	3.90625	0.1827	3.90625	0.1302		360	0.00063832	360	0.000371062	360	0.00303	360	0.00665
4.00391	0.1431	4.00391	0.1395	4.00391	0.107	4.00391	0.0813		361	0.000538932	361	0.000311129	361	0.00236	361	0.0058
4.10156	0.1272	4.10156	0.1256	4.10156	0.0946	4.10156	0.0687		362	0.000551946	362	0.000345387	362	0.00259	362	0.00639
4.19922	0.1162	4.19922	0.1082	4.19922	0.0864	4.19922	0.0636		363	0.000549425	363	0.000386888	363	0.00265	363	0.00689
4.29688	0.103	4.29688	0.0991	4.29688	0.0812	4.29688	0.0535		364	0.000566358	364	0.000435713	364	0.00281	364	0.00731
4.39453	0.0967	4.39453	0.0941	4.39453	0.0762	4.39453	0.0496		365	0.000574209	365	0.000488253	365	0.00295	365	0.00772
4.49219	0.0965	4.49219	0.0887	4.49219	0.0752	4.49219	0.0479		366	0.000613354	366	0.000508526	366	0.00298	366	0.00838
4.58984	0.0886	4.58984	0.0887	4.58984	0.0609	4.58984	0.0467		367	0.000615374	367	0.000576037	367	0.00324	367	0.00891
4.6875	0.0816	4.6875	0.0831	4.6875	0.0598	4.6875	0.0414		368	0.000628283	368	0.000595576	368	0.00338	368	0.00937
4.78516	0.0746	4.78516	0.0794	4.78516	0.0618	4.78516	0.0364		369	0.000609785	369	0.000665365	369	0.00344	369	0.00986
4.88281	0.0754	4.88281	0.0701	4.88281	0.0573	4.88281	0.0368		370	0.000627919	370	0.000700498	370	0.0036	370	0.01031
4.98047	0.0679	4.98047	0.072	4.98047	0.0534	4.98047	0.0324		371	0.000605711	371	0.000740069	371	0.00386	371	0.01052
5.07813	0.0649	5.07813	0.0656	5.07813	0.0505	5.07813	0.0374		372	0.00059298	372	0.000760386	372	0.00389	372	0.01084
5.17578	0.0625	5.17578	0.0648	5.17578	0.0473	5.17578	0.0296		373	0.000591921	373	0.000755513	373	0.00388	373	0.01081
5.27344	0.0624	5.27344	0.057	5.27344	0.0438	5.27344	0.028		374	0.000549605	374	0.000823544	374	0.00387	374	0.01084
5.37109	0.0598	5.37109	0.0568	5.37109	0.0452	5.37109	0.0262		375	0.000568211	375	0.00081692	375	0.00394	375	0.01085
5.46875	0.0587	5.46875	0.0538	5.46875	0.0428	5.46875	0.0249		376	0.000539049	376	0.000838032	376	0.00398	376	0.01071
5.56641	0.0556	5.56641	0.0568	5.56641	0.0425	5.56641	0.024		377	0.000529492	377	0.000851277	377	0.00397	377	0.01059
5.66406	0.0572	5.66406	0.0558	5.66406	0.0403	5.66406	0.0233		378	0.000491929	378	0.000789411	378	0.00389	378	0.0106
5.76172	0.0538	5.76172	0.0524	5.76172	0.0352	5.76172	0.0237		379	0.00047349	379	0.000825214	379	0.00386	379	0.01042
5.85938	0.0517	5.85938	0.0466	5.85938	0.0367	5.85938	0.0225		380	0.000488244	380	0.0007778	380	0.00381	380	0.01044
5.95703	0.0509	5.95703	0.0504	5.95703	0.0333	5.95703	0.0179		381	0.000464004	381	0.000835045	381	0.00382	381	0.01051
6.05469	0.0466	6.05469	0.0485	6.05469	0.0352	6.05469	0.0206		382	0.000482741	382	0.000825684	382	0.0039	382	0.01035
6.15234	0.0429	6.15234	0.0455	6.15234	0.0327	6.15234	0.0181		383	0.000480679	383	0.000863028	383	0.00397	383	0.01057
6.25	0.0476	6.25	0.0432	6.25	0.0342	6.25	0.0177		384	0.000462594	384	0.000870178	384	0.00392	384	0.01071
6.34766	0.0419	6.34766	0.0438	6.34766	0.0295	6.34766	0.016		385	0.000453625	385	0.000889677	385	0.00391	385	0.01084
6.44531	0.0432	6.44531	0.0398	6.44531	0.0275	6.44531	0.016		386	0.000415987	386	0.000920124	386	0.00401	386	0.01087
6.54297	0.0373	6.54297	0.0436	6.54297	0.0272	6.54297	0.0165		387	0.00044843	387	0.000899923	387	0.00409	387	0.01104
6.64063	0.0376	6.64063	0.0346	6.64063	0.0291	6.64063	0.0157		388	0.000444699	388	0.000928077	388	0.0041	388	0.01092
6.73828	0.0352	6.73828	0.037	6.73828	0.0264	6.73828	0.0131		389	0.000453342	389	0.000976134	389	0.00417	389	0.01117
6.83594	0.0377	6.83594	0.0322	6.83594	0.0267	6.83594	0.0135		390	0.000459771	390	0.000998773	390	0.0042	390	0.01116
6.93359	0.0336	6.93359	0.0371	6.93359	0.0226	6.93359	0.0115		391	0.000420991	391	0.00104	391	0.00417	391	0.01126
7.03125	0.0357	7.03125	0.0349	7.03125	0.027	7.03125	0.0138		392	0.000470299	392	0.00105	392	0.00415	392	0.01113
7.12891	0.0307	7.12891	0.0308	7.12891	0.0237	7.12891	0.0148		393	0.000413517	393	0.00102	393	0.00425	393	0.01101
7.22656	0.033	7.22656	0.0347	7.22656	0.0207	7.22656	0.0125		394	0.000397222	394	0.000989703	394	0.00414	394	0.01106
7.32422	0.0299	7.32422	0.0298	7.32422	0.0207	7.32422	0.0125		395	0.000411459	395	0.000994995	395	0.00422	395	0.01084
7.42188	0.0324	7.42188	0.0307	7.42188	0.02	7.42188	0.0105		396	0.000430883	396	0.000983225	396	0.00408	396	0.0107
7.51953	0.0298	7.51953	0.0319	7.51953	0.02	7.51953	0.0108		397	0.000400243	397	0.000979975	397	0.0041	397	0.01066
7.61719	0.0306	7.61719	0.0293	7.61719	0.0191	7.61719	0.0109		398	0.000429983	398	0.000965122	398	0.00406	398	0.01021
7.71484	0.0262	7.71484	0.0267	7.71484	0.0189	7.71484	0.0099		399	0.000408878	399	0.000931093	399	0.00399	399	0.01019
7.8125	0.0298	7.8125	0.0265	7.8125	0.019	7.8125	0.0114		400	0.000444244	400	0.000913156	400	0.00387	400	0.00986
7.91016	0.0233	7.91016	0.0238	7.91016	0.0169	7.91016	0.0088		401	0.000428217	401	0.000885531	401	0.00377	401	0.00974
8.00781	0.0268	8.00781	0.0273	8.00781	0.016	8.00781	0.0093		402	0.000409923	402	0.000910042	402	0.0037	402	0.00931
8.10547	0.0235	8.10547	0.0236	8.10547	0.0144	8.10547	0.0105		403	0.000442468	403	0.000847609	403	0.0036	403	0.00923
8.20313	0.0248	8.20313	0.0216	8.20313	0.0147	8.20313	0.0088		404	0.000441278	404	0.000850266	404	0.00354	404	0.00895
8.30078	0.0236	8.30078	0.0209	8.30078	0.0158	8.30078	0.0069		405	0.000444851	405	0.000830802	405	0.00348	405	0.00894
8.39844	0.0211	8.39844	0.0199	8.39844	0.0148	8.39844	0.0086		406	0.000443248	406	0.000831497	406	0.00346	406	0.00866
8.49609	0.0237	8.49609	0.0207	8.49609	0.0153	8.49609	0.0076		407	0.000505467	407	0.000837595	407	0.00343	407	0.00843
8.59375	0.0212	8.59375	0.0196	8.59375	0.0141	8.59375	0.0085		408	0.000517903	408	0.000854919	408	0.00341	408	0.00846
8.69141	0.0201	8.69141	0.018	8.69141	0.0159	8.69141	0.0075		409	0.000510642	409	0.00083929	409	0.00332	409	0.00832
8.78906	0.0202	8.78906	0.0179	8.78906	0.0151	8.78906	0.0075		410	0.00058269	410	0.000860692	410	0.00341	410	0.00848
8.88672	0.019	8.88672	0.0196	8.88672	0.0135	8.88672	0.0063		411	0.000587917	411	0.00086799	411	0.00336	411	0.00841
8.98438	0.0214	8.98438	0.019	8.98438	0.0133	8.98438	0.0059		412	0.000635298	412	0.000906478	412	0.00342	412	0.00841
9.08203	0.0207	9.08203	0.0188	9.08203	0.0126	9.08203	0.006		413	0.000685994	413	0.00093325	413	0.00339	413	0.00852
9.17969	0.0177	9.17969	0.0156	9.17969	0.0113	9.17969	0.0064		414	0.000781663	414	0.00099488	414	0.00339	414	0.00845
9.27734	0.0174	9.27734	0.0183	9.27734	0.0118	9.27734	0.0061		415	0.000882165	415	0.00109	415	0.0036	415	0.00853
9.375	0.0183	9.375	0.0159	9.375	0.0116	9.375	0.0054		416	0.00102	416	0.0011	416	0.00362	416	0.00874
9.47266	0.0204	9.47266	0.0171	9.47266	0.0104	9.47266	0.0066		417	0.00116	417	0.0012	417	0.00376	417	0.00893
9.57031	0.0155	9.57031	0.0161	9.57031	0.0119	9.57031	0.0052		418	0.00129	418	0.00132	418	0.00394	418	0.00944
9.66797	0.0161	9.66797	0.0143	9.66797	0.0124	9.66797	0.0051		419	0.00153	419	0.00149	419	0.00408	419	0.00976
9.76563	0.0149	9.76563	0.0159	9.76563	0.0118	9.76563	0.0052		420	0.00176	420	0.00159	420	0.00426	420	0.01036
9.86328	0.016	9.86328	0.0159	9.86328	0.0097	9.86328	0.0052		421	0.00206	421	0.00183	421	0.00459	421	0.01091
9.96094	0.0151	9.96094	0.0129	9.96094	0.0097	9.96094	0.006		422	0.00249	422	0.00205	422	0.00496	422	0.01156
10.0586	0.0134	10.0586	0.0145	10.0586	0.0115	10.0586	0.0048		423	0.0029	423	0.00244	423	0.00537	423	0.01249
10.1562	0.015	10.1562	0.0117	10.1562	0.0081	10.1562	0.005		424	0.00344	424	0.00274	424	0.00581	424	0.01326
10.2539	0.0154	10.2539	0.0107	10.2539	0.0096	10.2539	0.0042		425	0.00416	425	0.00319	425	0.00633	425	0.01457
10.3516	0.0105	10.3516	0.0118	10.3516	0.0103	10.3516	0.0046		426	0.00488	426	0.00381	426	0.00717	426	0.01616
10.4492	0.0126	10.4492	0.0123	10.4492	0.0078	10.4492	0.004		427	0.00584	427	0.00442	427	0.00795	427	0.01786
10.5469	0.0122	10.5469	0.011	10.5469	0.0076	10.5469	0.0041		428	0.00706	428	0.00517	428	0.00893	428	0.01967
10.6445	0.0125	10.6445	0.0122	10.6445	0.0084	10.6445	0.0057		429	0.00836	429	0.00617	429	0.01023	429	0.02201
10.7422	0.0103	10.7422	0.0108	10.7422	0.0076	10.7422	0.0042		430	0.00992	430	0.00726	430	0.01141	430	0.02497
10.8398	0.0119	10.8398	0.01	10.8398	0.0067	10.8398	0.0037		431	0.01181	431	0.00848	431	0.0132	431	0.02811
10.9375	0.0135	10.9375	0.0124	10.9375	0.008	10.9375	0.0048		432	0.0141	432	0.01003	432	0.01509	432	0.03188
11.0352	0.0104	11.0352	0.0094	11.0352	0.0066	11.0352	0.0043		433	0.01665	433	0.01186	433	0.01726	433	0.03594
11.1328	0.0125	11.1328	0.0086	11.1328	0.0074	11.1328	0.0041		434	0.01972	434	0.01382	434	0.01981	434	0.04062
11.2305	0.0108	11.2305	0.01	11.2305	0.007	11.2305	0.0031		435	0.0232	435	0.01633	435	0.02266	435	0.04579
11.3281	0.0121	11.3281	0.0091	11.3281	0.0073	11.3281	0.0036		436	0.0271	436	0.01923	436	0.02616	436	0.0514
11.4258	0.0101	11.4258	0.0096	11.4258	0.0084	11.4258	0.0036		437	0.03148	437	0.02245	437	0.02977	437	0.05843
11.5234	0.0095	11.5234	0.0077	11.5234	0.0063	11.5234	0.0035		438	0.037	438	0.02587	438	0.03401	438	0.06651
11.6211	0.0103	11.6211	0.0099	11.6211	0.0062	11.6211	0.0028		439	0.04324	439	0.03014	439	0.0391	439	0.0743
11.7188	0.0093	11.7188	0.0102	11.7188	0.0063	11.7188	0.0021		440	0.05013	440	0.03479	440	0.04463	440	0.08366
11.8164	0.0067	11.8164	0.0083	11.8164	0.0077	11.8164	0.0025		441	0.058	441	0.04075	441	0.05077	441	0.09425
11.9141	0.0082	11.9141	0.0105	11.9141	0.0048	11.9141	0.0035		442	0.06675	442	0.04675	442	0.05788	442	0.10483
12.0117	0.0106	12.0117	0.009	12.0117	0.0055	12.0117	0.0031		443	0.0771	443	0.05388	443	0.06565	443	0.11726
12.1094	0.0104	12.1094	0.0083	12.1094	0.005	12.1094	0.0037		444	0.08817	444	0.06192	444	0.07451	444	0.13075
12.207	0.0081	12.207	0.0075	12.207	0.0054	12.207	0.004		445	0.09998	445	0.07075	445	0.08368	445	0.14373
12.3047	0.0082	12.3047	0.0084	12.3047	0.0056	12.3047	0.0024		446	0.11334	446	0.08003	446	0.09457	446	0.158
12.4023	0.008	12.4023	0.0069	12.4023	0.0057	12.4023	0.0029		447	0.12755	447	0.09048	447	0.10526	447	0.17473
12.5	0.0075	12.5	0.0072	12.5	0.0047	12.5	0.0027		448	0.14278	448	0.10194	448	0.1184	448	0.19122
12.5977	0.0093	12.5977	0.0085	12.5977	0.0061	12.5977	0.0029		449	0.15974	449	0.11465	449	0.13117	449	0.20848
12.6953	0.0073	12.6953	0.0079	12.6953	0.0044	12.6953	0.0035		450	0.17858	450	0.12773	450	0.14563	450	0.22767
12.793	0.0082	12.793	0.0087	12.793	0.0063	12.793	0.0025		451	0.19889	451	0.14329	451	0.16113	451	0.24853
12.8906	0.0063	12.8906	0.006	12.8906	0.0035	12.8906	0.003		452	0.2212	452	0.15864	452	0.17728	452	0.26987
12.9883	0.0075	12.9883	0.0077	12.9883	0.0049	12.9883	0.0027		453	0.24453	453	0.17689	453	0.19463	453	0.29202
13.0859	0.0087	13.0859	0.0068	13.0859	0.0045	13.0859	0.0023		454	0.26813	454	0.19617	454	0.21361	454	0.31353
13.1836	0.0073	13.1836	0.0065	13.1836	0.0043	13.1836	0.0025		455	0.29359	455	0.2158	455	0.23466	455	0.33619
13.2812	0.0063	13.2812	0.0063	13.2812	0.0046	13.2812	0.0025		456	0.32057	456	0.23724	456	0.25578	456	0.36127
13.3789	0.0064	13.3789	0.0057	13.3789	0.0031	13.3789	0.0019		457	0.34817	457	0.25907	457	0.27797	457	0.38559
13.4766	0.0062	13.4766	0.0046	13.4766	0.0037	13.4766	0.0031		458	0.37573	458	0.283	458	0.30083	458	0.40995
13.5742	0.0075	13.5742	0.0057	13.5742	0.0039	13.5742	0.0022		459	0.40366	459	0.30645	459	0.32453	459	0.43496
13.6719	0.0066	13.6719	0.0059	13.6719	0.0046	13.6719	0.0029		460	0.43418	460	0.3316	460	0.34962	460	0.46225
13.7695	0.0068	13.7695	0.005	13.7695	0.0035	13.7695	0.0031		461	0.46429	461	0.35747	461	0.37455	461	0.48707
13.8672	0.0052	13.8672	0.0047	13.8672	0.004	13.8672	0.0017		462	0.49348	462	0.38242	462	0.40003	462	0.51163
13.9648	0.0054	13.9648	0.0061	13.9648	0.004	13.9648	0.0017		463	0.52466	463	0.41138	463	0.42596	463	0.54014
14.0625	0.0053	14.0625	0.0074	14.0625	0.004	14.0625	0.0018		464	0.55708	464	0.43828	464	0.45281	464	0.56668
14.1602	0.0054	14.1602	0.0062	14.1602	0.0038	14.1602	0.0034		465	0.58616	465	0.46626	465	0.47965	465	0.59215
14.2578	0.0049	14.2578	0.0058	14.2578	0.0034	14.2578	0.0021		466	0.61629	466	0.49472	466	0.50549	466	0.61846
14.3555	0.0045	14.3555	0.0043	14.3555	0.0037	14.3555	0.0023		467	0.64672	467	0.5236	467	0.53288	467	0.64583
14.4531	0.0056	14.4531	0.0047	14.4531	0.0029	14.4531	0.0022		468	0.6765	468	0.55351	468	0.56062	468	0.67054
14.5508	0.0057	14.5508	0.0048	14.5508	0.0031	14.5508	0.0021		469	0.70285	469	0.58163	469	0.58722	469	0.69441
14.6484	0.0053	14.6484	0.0058	14.6484	0.0039	14.6484	0.0023		470	0.73044	470	0.60918	470	0.61499	470	0.71685
14.7461	0.0047	14.7461	0.0045	14.7461	0.0031	14.7461	0.002		471	0.75699	471	0.63657	471	0.6418	471	0.73926
14.8438	0.0047	14.8438	0.0045	14.8438	0.004	14.8438	0.0019		472	0.78168	472	0.66398	472	0.66732	472	0.76156
14.9414	0.0067	14.9414	0.0038	14.9414	0.0032	14.9414	0.0018		473	0.80649	473	0.69078	473	0.69346	473	0.7838
15.0391	0.0051	15.0391	0.0049	15.0391	0.003	15.0391	0.0019		474	0.82967	474	0.71725	474	0.71981	474	0.80322
15.1367	0.0046	15.1367	0.0044	15.1367	0.003	15.1367	0.0013		475	0.84912	475	0.74226	475	0.74208	475	0.82486
15.2344	0.0051	15.2344	0.0045	15.2344	0.0029	15.2344	0.0014		476	0.86971	476	0.76711	476	0.76587	476	0.8438
15.332	0.005	15.332	0.0041	15.332	0.0033	15.332	0.001		477	0.88681	477	0.79011	477	0.78829	477	0.85965
15.4297	0.0041	15.4297	0.0034	15.4297	0.0024	15.4297	0.0019		478	0.90587	478	0.81111	478	0.81008	478	0.87725
15.5273	0.0059	15.5273	0.003	15.5273	0.0033	15.5273	0.0016		479	0.92129	479	0.83254	479	0.82969	479	0.89426
15.625	0.0037	15.625	0.0035	15.625	0.0025	15.625	0.0019		480	0.93427	480	0.853	480	0.84881	480	0.90588
15.7227	0.0046	15.7227	0.0035	15.7227	0.0022	15.7227	0.0019		481	0.94696	481	0.87069	481	0.86624	481	0.92082
15.8203	0.0045	15.8203	0.0032	15.8203	0.003	15.8203	0.0014		482	0.95772	482	0.88788	482	0.88292	482	0.93303
15.918	0.0042	15.918	0.003	15.918	0.0024	15.918	0.0015		483	0.966	483	0.90412	483	0.89869	483	0.94436
16.0156	0.005	16.0156	0.003	16.0156	0.0027	16.0156	0.0014		484	0.97481	484	0.91939	484	0.91361	484	0.9555
16.1133	0.0033	16.1133	0.0041	16.1133	0.0026	16.1133	0.0025		485	0.98232	485	0.9336	485	0.92695	485	0.96328
16.2109	0.0039	16.2109	0.0029	16.2109	0.0038	16.2109	0.0015		486	0.98921	486	0.9464	486	0.93958	486	0.97165
16.3086	0.0045	16.3086	0.0034	16.3086	0.003	16.3086	0.0012		487	0.99113	487	0.95454	487	0.95078	487	0.97933
16.4062	0.004	16.4062	0.0026	16.4062	0.0027	16.4062	0.0012		488	0.99594	488	0.9642	488	0.95973	488	0.98329
16.5039	0.0035	16.5039	0.0029	16.5039	0.0018	16.5039	0.0012		489	0.99775	489	0.97167	489	0.96842	489	0.98963
16.6016	0.003	16.6016	0.0022	16.6016	0.0031	16.6016	0.0013		490	0.99927	490	0.9787	490	0.97567	490	0.99269
16.6992	0.003	16.6992	0.0038	16.6992	0.0028	16.6992	0.0014		491	1	491	0.98481	491	0.98206	491	0.99655
16.7969	0.0022	16.7969	0.0041	16.7969	0.0022	16.7969	0.0014		492	0.99734	492	0.98971	492	0.98767	492	0.99649
16.8945	0.0035	16.8945	0.0028	16.8945	0.0021	16.8945	0.0017		493	0.99677	493	0.99297	493	0.991	493	0.99692
16.9922	0.0028	16.9922	0.0034	16.9922	0.0024	16.9922	0.0015		494	0.99353	494	0.99612	494	0.99342	494	1
17.0898	0.0034	17.0898	0.0032	17.0898	0.002	17.0898	0.0014		495	0.99109	495	0.99768	495	0.99727	495	0.9998
17.1875	0.0033	17.1875	0.0026	17.1875	0.002	17.1875	0.0005		496	0.98749	496	0.99967	496	0.99754	496	0.99661
17.2852	0.0026	17.2852	0.003	17.2852	0.0027	17.2852	0.0012		497	0.98294	497	1	497	0.99928	497	0.99613
17.3828	0.0025	17.3828	0.0029	17.3828	0.0016	17.3828	0.0009		498	0.9784	498	0.99807	498	1	498	0.99213
17.4805	0.0033	17.4805	0.0019	17.4805	0.003	17.4805	0.0009		499	0.9735	499	0.99727	499	0.99673	499	0.98915
17.5781	0.0026	17.5781	0.0023	17.5781	0.002	17.5781	0.0015		500	0.9681	500	0.99416	500	0.99437	500	0.98724
17.6758	0.0035	17.6758	0.0029	17.6758	0.0023	17.6758	0.0011		501	0.96238	501	0.99327	501	0.99318	501	0.9831
17.7734	0.0024	17.7734	0.0025	17.7734	0.0021	17.7734	0.0012		502	0.95601	502	0.99004	502	0.98979	502	0.97609
17.8711	0.0036	17.8711	0.0019	17.8711	0.002	17.8711	0.0013		503	0.94884	503	0.9846	503	0.98758	503	0.97111
17.9688	0.0026	17.9688	0.0021	17.9688	0.002	17.9688	0.0011		504	0.94511	504	0.98246	504	0.98576	504	0.96742
18.0664	0.0019	18.0664	0.0013	18.0664	0.002	18.0664	0.0014		505	0.93452	505	0.97806	505	0.98018	505	0.95837
18.1641	0.0022	18.1641	0.003	18.1641	0.0021	18.1641	0.0014		506	0.92705	506	0.97151	506	0.97452	506	0.9532
18.2617	0.0019	18.2617	0.0029	18.2617	0.0013	18.2617	0.001		507	0.91971	507	0.96646	507	0.97033	507	0.94578
18.3594	0.0029	18.3594	0.0025	18.3594	0.0018	18.3594	0.0011		508	0.91169	508	0.96006	508	0.96498	508	0.93966
18.457	0.0024	18.457	0.0017	18.457	0.0021	18.457	0.0007		509	0.90116	509	0.95386	509	0.95549	509	0.92943
18.5547	0.0019	18.5547	0.0028	18.5547	0.0021	18.5547	0.0013		510	0.89188	510	0.94573	510	0.94889	510	0.92219
18.6523	0.0026	18.6523	0.0017	18.6523	0.0025	18.6523	0.0011		511	0.88194	511	0.9407	511	0.9423	511	0.91488
18.75	0.0028	18.75	0.0023	18.75	0.0017	18.75	0.0011		512	0.87237	512	0.93222	512	0.93411	512	0.90415
18.8477	0.0016	18.8477	0.0021	18.8477	0.0016	18.8477	0.0012		513	0.86404	513	0.92479	513	0.92725	513	0.89696
18.9453	0.0019	18.9453	0.0018	18.9453	0.0018	18.9453	0.0005		514	0.85225	514	0.91432	514	0.91899	514	0.88478
19.043	0.0022	19.043	0.0027	19.043	0.0018	19.043	0.001		515	0.84257	515	0.90625	515	0.91103	515	0.8733
19.1406	0.0022	19.1406	0.0024	19.1406	0.0013	19.1406	0.0009		516	0.83164	516	0.89815	516	0.90037	516	0.86543
19.2383	0.0024	19.2383	0.0019	19.2383	0.001	19.2383	0.0013		517	0.82255	517	0.89028	517	0.89165	517	0.85626
19.3359	0.0023	19.3359	0.0027	19.3359	0.0015	19.3359	0.0007		518	0.80993	518	0.87886	518	0.88167	518	0.8455
19.4336	0.0029	19.4336	0.0018	19.4336	0.0011	19.4336	0.0008		519	0.79902	519	0.86934	519	0.87234	519	0.83547
19.5312	0.0021	19.5312	0.0025	19.5312	0.0017	19.5312	0.0016		520	0.78778	520	0.86046	520	0.86167	520	0.82395
19.6289	0.0017	19.6289	0.0008	19.6289	0.0013	19.6289	0.0008		521	0.77653	521	0.84894	521	0.85146	521	0.81273
19.7266	0.0016	19.7266	0.0023	19.7266	0.0015	19.7266	0.0012		522	0.76288	522	0.83946	522	0.84072	522	0.80119
19.8242	0.0021	19.8242	0.0017	19.8242	0.0011	19.8242	0.0013		523	0.75229	523	0.83014	523	0.83376	523	0.79025
19.9219	0.0017	19.9219	0.0017	19.9219	0.0025	19.9219	0.0011		524	0.74024	524	0.81947	524	0.82031	524	0.77805
20.0195	0.0014	20.0195	0.0018	20.0195	0.0008	20.0195	0.001		525	0.72888	525	0.80753	525	0.80844	525	0.76704
20.1172	0.0025	20.1172	0.0016	20.1172	0.0012	20.1172	0.0011		526	0.71694	526	0.79595	526	0.79925	526	0.75511
20.2148	0.0015	20.2148	0.0023	20.2148	0.001	20.2148	0.0005		527	0.70318	527	0.78396	527	0.78961	527	0.7456
20.3125	0.0017	20.3125	0.0016	20.3125	0.001	20.3125	0.0011		528	0.69134	528	0.7741	528	0.77652	528	0.73421
20.4102	0.0026	20.4102	0.0012	20.4102	0.0014	20.4102	0.0012		529	0.68288	529	0.76555	529	0.76755	529	0.72419
20.5078	0.0019	20.5078	0.0016	20.5078	0.0012	20.5078	0.0011		530	0.66778	530	0.75315	530	0.75807	530	0.71247
20.6055	0.0013	20.6055	0.0018	20.6055	0.0012	20.6055	0.0008		531	0.65696	531	0.73913	531	0.74546	531	0.69995
20.7031	0.0018	20.7031	0.001	20.7031	0.0018	20.7031	0.0003		532	0.64303	532	0.72936	532	0.73367	532	0.68535
20.8008	0.0015	20.8008	0.0013	20.8008	0.001	20.8008	0.0012		533	0.6307	533	0.71858	533	0.72365	533	0.67872
20.8984	0.0018	20.8984	0.0014	20.8984	0.0012	20.8984	0.0009		534	0.61856	534	0.70698	534	0.71069	534	0.66566
20.9961	0.0014	20.9961	0.001	20.9961	0.0018	20.9961	0.0009		535	0.60665	535	0.69361	535	0.69945	535	0.65455
21.0938	0.0016	21.0938	0.0016	21.0938	0.0012	21.0938	0.0008		536	0.59511	536	0.68327	536	0.69003	536	0.64141
21.1914	0.0016	21.1914	0.0017	21.1914	0.0017	21.1914	0.001		537	0.58417	537	0.67195	537	0.67688	537	0.63156
21.2891	0.0023	21.2891	0.001	21.2891	0.0011	21.2891	0.001		538	0.57076	538	0.65984	538	0.66515	538	0.62169
21.3867	0.0018	21.3867	0.0011	21.3867	0.0017	21.3867	0.0017		539	0.55776	539	0.64734	539	0.65306	539	0.6106
21.4844	0.0008	21.4844	0.0015	21.4844	0.0013	21.4844	0.0016		540	0.54905	540	0.63734	540	0.64393	540	0.6001
21.582	0.0013	21.582	0.0014	21.582	0.0008	21.582	0.0008		541	0.5314	541	0.61686	541	0.62414	541	0.58098
21.6797	0.0009	21.6797	0.0011	21.6797	0.0013	21.6797	0.0008		542	0.52162	542	0.60745	542	0.6148	542	0.56752
21.7773	0.0016	21.7773	0.0012	21.7773	0.0012	21.7773	0.0008		543	0.50907	543	0.59302	543	0.60037	543	0.55574
21.875	0.0009	21.875	0.0015	21.875	0.001	21.875	0.0011		544	0.4976	544	0.5827	544	0.59	544	0.5449
21.9727	0.0017	21.9727	0.0016	21.9727	0.0015	21.9727	0.0007		545	0.48376	545	0.56882	545	0.57608	545	0.53317
22.0703	0.0012	22.0703	0.0014	22.0703	0.001	22.0703	0.0007		546	0.4722	546	0.55722	546	0.56372	546	0.51936
22.168	0.0015	22.168	0.0014	22.168	0.0006	22.168	0.0008		547	0.46204	547	0.54567	547	0.55133	547	0.51103
22.2656	0.0015	22.2656	0.0008	22.2656	0.0013	22.2656	0.001		548	0.45034	548	0.53216	548	0.5414	548	0.49945
22.3633	0.0007	22.3633	0.0016	22.3633	0.0011	22.3633	0.0003		549	0.43701	549	0.52016	549	0.52957	549	0.48784
22.4609	0.0015	22.4609	0.0009	22.4609	0.0005	22.4609	0.0007		550	0.42934	550	0.50929	550	0.51743	550	0.47747
22.5586	0.0012	22.5586	0.0013	22.5586	0.0011	22.5586	0.0014		551	0.41876	551	0.49844	551	0.50671	551	0.46581
22.6562	0.0014	22.6562	0.0009	22.6562	0.001	22.6562	0.0009		552	0.40903	552	0.4877	552	0.49461	552	0.45601
22.7539	0.0009	22.7539	0.0011	22.7539	0.0006	22.7539	0.0009		553	0.39953	553	0.47729	553	0.48429	553	0.44777
22.8516	0.0011	22.8516	0.0013	22.8516	0.0006	22.8516	0.001		554	0.38973	554	0.46606	554	0.4751	554	0.43655
22.9492	0.0009	22.9492	0.0018	22.9492	0.0006	22.9492	0.0017		555	0.38091	555	0.45601	555	0.46253	555	0.4269
23.0469	0.001	23.0469	0.0017	23.0469	0.0011	23.0469	0.0004		556	0.37132	556	0.44704	556	0.45241	556	0.41656
23.1445	0.0015	23.1445	0.0018	23.1445	0.0015	23.1445	0.0009		557	0.36289	557	0.43711	557	0.44325	557	0.40798
23.2422	0.0014	23.2422	0.0012	23.2422	0.0013	23.2422	0.0006		558	0.35289	558	0.42714	558	0.43442	558	0.3978
23.3398	0.0014	23.3398	0.0009	23.3398	0.0009	23.3398	0.0005		559	0.34458	559	0.41779	559	0.42372	559	0.38864
23.4375	0.0018	23.4375	0.0014	23.4375	0.0006	23.4375	0.001		560	0.33716	560	0.40759	560	0.4161	560	0.38023
23.5352	0.0019	23.5352	0.0008	23.5352	0.0009	23.5352	0.0006		561	0.32843	561	0.39773	561	0.40315	561	0.37171
23.6328	0.0009	23.6328	0.001	23.6328	0.0008	23.6328	0.0006		562	0.3197	562	0.39007	562	0.39608	562	0.3622
23.7305	0.0007	23.7305	0.0007	23.7305	0.0014	23.7305	0.0012		563	0.31238	563	0.38136	563	0.38744	563	0.35465
23.8281	0.0014	23.8281	0.0007	23.8281	0.0009	23.8281	0.0004		564	0.30474	564	0.37191	564	0.37737	564	0.34363
23.9258	0.0016	23.9258	0.001	23.9258	0.0005	23.9258	0.0009		565	0.29751	565	0.36255	565	0.36835	565	0.3374
24.0234	0.0009	24.0234	0.0006	24.0234	0.0013	24.0234	0.0011		566	0.28995	566	0.35576	566	0.36087	566	0.32879
24.1211	0.0012	24.1211	0.0013	24.1211	0.0008	24.1211	0.0004		567	0.2852	567	0.34797	567	0.3527	567	0.32206
24.2188	0.0013	24.2188	0.0006	24.2188	0.0008	24.2188	0.0009		568	0.27736	568	0.3405	568	0.34614	568	0.31639
24.3164	0.0015	24.3164	0.0012	24.3164	0.0007	24.3164	0.0009		569	0.27168	569	0.33351	569	0.33758	569	0.30782
24.4141	0.0013	24.4141	0.0007	24.4141	0.001	24.4141	0.0012		570	0.26523	570	0.32584	570	0.33055	570	0.30104
24.5117	0.0013	24.5117	0.0013	24.5117	0.0007	24.5117	0.001		571	0.25933	571	0.31907	571	0.3238	571	0.29419
24.6094	0.0015	24.6094	0.0012	24.6094	0.0008	24.6094	0.0009		572	0.25239	572	0.31268	572	0.31647	572	0.28724
24.707	0.0015	24.707	0.0004	24.707	0.0005	24.707	0.0009		573	0.2471	573	0.30578	573	0.30906	573	0.2811
24.8047	0.0011	24.8047	0.0008	24.8047	0.0011	24.8047	0.0007		574	0.24153	574	0.29897	574	0.30184	574	0.27457
24.9023	0.001	24.9023	0.0004	24.9023	0.0004	24.9023	0.0003		575	0.23613	575	0.29247	575	0.29642	575	0.26954
25	0.001	25	0.001	25	0.0015	25	0.0006		576	0.23017	576	0.28614	576	0.28964	576	0.26376
25.0977	0.0016	25.0977	0.0008	25.0977	0.0012	25.0977	0.0004		577	0.22422	577	0.27919	577	0.28427	577	0.25784
25.1953	0.0015	25.1953	0.0006	25.1953	0.0011	25.1953	0.0005		578	0.22109	578	0.2744	578	0.27695	578	0.25343
25.293	0.0012	25.293	0.0007	25.293	0.001	25.293	0.0005		579	0.21469	579	0.26929	579	0.27239	579	0.24687
25.3906	0.0008	25.3906	0.0008	25.3906	0.0009	25.3906	0.0012		580	0.21107	580	0.2641	580	0.26548	580	0.24221
25.4883	0.0009	25.4883	0.001	25.4883	0.0007	25.4883	0.0004		581	0.20567	581	0.25726	581	0.2603	581	0.23562
25.5859	0.001	25.5859	0.0009	25.5859	0.0008	25.5859	0.0007		582	0.20082	582	0.25099	582	0.25605	582	0.23076
25.6836	0.0012	25.6836	0.0008	25.6836	0.0009	25.6836	0.0009		583	0.19694	583	0.2453	583	0.24947	583	0.22571
25.7812	0.0013	25.7812	0.0007	25.7812	0.0009	25.7812	0.0004		584	0.19067	584	0.2409	584	0.2442	584	0.22114
25.8789	0.0008	25.8789	0.0011	25.8789	0.001	25.8789	0.0007		585	0.18732	585	0.236	585	0.23761	585	0.21637
25.9766	0.0008	25.9766	0.0014	25.9766	0.0011	25.9766	0.0006		586	0.18247	586	0.23065	586	0.2333	586	0.21073
26.0742	0.001	26.0742	0.0006	26.0742	0.0007	26.0742	0.0003		587	0.17736	587	0.22487	587	0.22727	587	0.20732
26.1719	0.0011	26.1719	0.0009	26.1719	0.0017	26.1719	0.0008		588	0.17386	588	0.21992	588	0.22239	588	0.20171
26.2695	0.001	26.2695	0.0008	26.2695	0.0014	26.2695	0.0006		589	0.16888	589	0.21374	589	0.21727	589	0.19688
26.3672	0.0009	26.3672	0.0013	26.3672	0.0005	26.3672	0.0004		590	0.16498	590	0.20819	590	0.21165	590	0.19342
26.4648	0.0009	26.4648	0.0011	26.4648	0.0008	26.4648	0.0009		591	0.16093	591	0.20319	591	0.2073	591	0.18669
26.5625	0.001	26.5625	0.0008	26.5625	0.001	26.5625	0.0006		592	0.15626	592	0.19966	592	0.20134	592	0.18335
26.6602	0.0009	26.6602	0.0005	26.6602	0.001	26.6602	0.0008		593	0.15246	593	0.19503	593	0.1977	593	0.18047
26.7578	0.0008	26.7578	0.0007	26.7578	0.0005	26.7578	0.0008		594	0.1481	594	0.1893	594	0.193	594	0.17446
26.8555	0.0009	26.8555	0.001	26.8555	0.0013	26.8555	0.0008		595	0.14431	595	0.18437	595	0.18757	595	0.17025
26.9531	0.0012	26.9531	0.0008	26.9531	0.0008	26.9531	0.0006		596	0.14208	596	0.18087	596	0.18336	596	0.16573
27.0508	0.0009	27.0508	0.0012	27.0508	0.0008	27.0508	0.0002		597	0.13759	597	0.17661	597	0.17971	597	0.16298
27.1484	0.0013	27.1484	0.0006	27.1484	0.0004	27.1484	0.0004		598	0.13426	598	0.17174	598	0.17411	598	0.15888
27.2461	0.0008	27.2461	0.0008	27.2461	0.0009	27.2461	0.0009		599	0.13074	599	0.16917	599	0.17047	599	0.15443
27.3438	0.0009	27.3438	0.0008	27.3438	0.0012	27.3438	0.0003		600	0.12782	600	0.16456	600	0.16713	600	0.15085
27.4414	0.0011	27.4414	0.0005	27.4414	0.0001	27.4414	0.0007		601	0.12392	601	0.16073	601	0.16385	601	0.14683
27.5391	0.0008	27.5391	0.0002	27.5391	0.001	27.5391	0.0003		602	0.12018	602	0.15586	602	0.15973	602	0.14413
27.6367	0.0013	27.6367	0.001	27.6367	0.0006	27.6367	0.0009		603	0.11747	603	0.15276	603	0.1562	603	0.14117
27.7344	0.0003	27.7344	0.0005	27.7344	0.0006	27.7344	0.0003		604	0.11443	604	0.14892	604	0.15111	604	0.13714
27.832	0.0008	27.832	0.0011	27.832	0.0005	27.832	0.0008		605	0.11163	605	0.14489	605	0.14832	605	0.13435
27.9297	0.0007	27.9297	0.0005	27.9297	0.0005	27.9297	0.0005		606	0.10834	606	0.14144	606	0.1446	606	0.13077
28.0273	0.0008	28.0273	0.0006	28.0273	0.001	28.0273	0.0005		607	0.10539	607	0.138	607	0.1402	607	0.12805
28.125	0.0008	28.125	0.0007	28.125	0.0007	28.125	0.0005		608	0.10332	608	0.13472	608	0.13729	608	0.12379
28.2227	0.0005	28.2227	0.0003	28.2227	0.0008	28.2227	0.0002		609	0.10019	609	0.13062	609	0.13313	609	0.12142
28.3203	0.0005	28.3203	0.0006	28.3203	0.0007	28.3203	0.0008		610	0.09817	610	0.12811	610	0.13013	610	0.11828
28.418	0.0013	28.418	0.0002	28.418	0.0005	28.418	0.0004		611	0.09499	611	0.12515	611	0.1263	611	0.11593
28.5156	0.0008	28.5156	0.0007	28.5156	0.0005	28.5156	0.0009		612	0.09263	612	0.12197	612	0.1237	612	0.11323
28.6133	0.0005	28.6133	0.001	28.6133	0.0007	28.6133	0.0007		613	0.08973	613	0.11909	613	0.11953	613	0.10934
28.7109	0.0011	28.7109	0.0004	28.7109	0.0008	28.7109	0.0008		614	0.08776	614	0.11519	614	0.11775	614	0.10671
28.8086	0.0011	28.8086	0.0007	28.8086	0.0008	28.8086	0.0011		615	0.08507	615	0.11273	615	0.11501	615	0.10427
28.9062	0.0005	28.9062	0.0005	28.9062	0.0007	28.9062	0.0004		616	0.08231	616	0.10953	616	0.11195	616	0.10196
29.0039	0.0008	29.0039	0.0007	29.0039	0.0007	29.0039	0.0003		617	0.08066	617	0.10672	617	0.10888	617	0.09923
29.1016	0.0005	29.1016	0.0005	29.1016	0.0007	29.1016	0.0008		618	0.07851	618	0.10356	618	0.10627	618	0.09666
29.1992	0.0008	29.1992	0.001	29.1992	0.001	29.1992	0.0008		619	0.07638	619	0.10166	619	0.10384	619	0.09295
29.2969	0.0009	29.2969	0.0001	29.2969	0.0007	29.2969	0.0005		620	0.07361	620	0.09879	620	0.10138	620	0.09179
29.3945	0.0009	29.3945	0.0004	29.3945	0.0008	29.3945	0.0002		621	0.0722	621	0.09694	621	0.09861	621	0.08835
29.4922	0.001	29.4922	0.0003	29.4922	0.0008	29.4922	0.0007		622	0.06988	622	0.09489	622	0.09525	622	0.08648
29.5898	0.0013	29.5898	0.0002	29.5898	0.0005	29.5898	0.0005		623	0.06826	623	0.09142	623	0.0935	623	0.08464
29.6875	0.0005	29.6875	0.0006	29.6875	0.0008	29.6875	0.0003		624	0.06683	624	0.08872	624	0.09104	624	0.08291
29.7852	0.0008	29.7852	0.0006	29.7852	0.0005	29.7852	0.0007		625	0.06485	625	0.08656	625	0.08901	625	0.07972
29.8828	0.0003	29.8828	0.0004	29.8828	0.0011	29.8828	0.0006		626	0.0629	626	0.08503	626	0.08672	626	0.07876
29.9805	0.0007	29.9805	0.0004	29.9805	0.0007	29.9805	0.001		627	0.06101	627	0.08322	627	0.08434	627	0.07695
30.0781	0.0006	30.0781	0.0005	30.0781	0.0006	30.0781	0.0003		628	0.05974	628	0.0809	628	0.08188	628	0.07503
30.1758	0.0007	30.1758	0.0006	30.1758	0.0009	30.1758	0.0002		629	0.0582	629	0.07889	629	0.08046	629	0.07377
30.2734	0.0012	30.2734	0.0003	30.2734	0.0011	30.2734	0.0008		630	0.05634	630	0.07694	630	0.07878	630	0.07121
30.3711	0.0012	30.3711	0.0003	30.3711	0.0007	30.3711	0.0002		631	0.05497	631	0.07427	631	0.07669	631	0.06939
30.4688	0.0007	30.4688	0.0006	30.4688	0.001	30.4688	0.0005		632	0.05355	632	0.07236	632	0.07518	632	0.0678
30.5664	0.0006	30.5664	0.0004	30.5664	0.0006	30.5664	0.0004		633	0.05227	633	0.07103	633	0.07247	633	0.06646
30.6641	0.0008	30.6641	0.0001	30.6641	0.0006	30.6641	0.0004		634	0.05131	634	0.0697	634	0.07077	634	0.0647
30.7617	0.0007	30.7617	0	30.7617	0.0006	30.7617	0.0005		635	0.04929	635	0.0675	635	0.06866	635	0.06244
30.8594	0.0003	30.8594	0.0006	30.8594	0.0005	30.8594	0.0008		636	0.04821	636	0.06611	636	0.06648	636	0.06062
30.957	0.0008	30.957	0.0009	30.957	0.0012	30.957	0.0006		637	0.04689	637	0.06486	637	0.0653	637	0.06021
31.0547	0.0004	31.0547	0.0009	31.0547	0.0005	31.0547	0.0002		638	0.04534	638	0.0634	638	0.06401	638	0.05819
31.1523	0.0004	31.1523	0.0007	31.1523	0.0008	31.1523	0.0001		639	0.04442	639	0.06112	639	0.0612	639	0.05686
31.25	0.0008	31.25	0.0007	31.25	0.0004	31.25	0.0003		640	0.04349	640	0.05998	640	0.06074	640	0.05555
31.3477	0.0005	31.3477	0.0006	31.3477	0.0006	31.3477	0.0003		641	0.04167	641	0.05883	641	0.05902	641	0.05377
31.4453	0.0004	31.4453	0.0003	31.4453	0.0007	31.4453	0.0002		642	0.04109	642	0.05662	642	0.05795	642	0.05254
31.543	0.0008	31.543	0.0004	31.543	0.0009	31.543	0.0004		643	0.04017	643	0.05546	643	0.05638	643	0.05142
31.6406	0.0001	31.6406	0.0003	31.6406	0.0006	31.6406	0.0007		644	0.03943	644	0.05395	644	0.05455	644	0.05067
31.7383	0.001	31.7383	0.0007	31.7383	0.0008	31.7383	0.0009		645	0.03761	645	0.05287	645	0.05366	645	0.04939
31.8359	0.0009	31.8359	0.0008	31.8359	0.0004	31.8359	0.0005		646	0.03689	646	0.05135	646	0.05203	646	0.04763
31.9336	0.0007	31.9336	0	31.9336	0.0004	31.9336	0.0005		647	0.03616	647	0.04988	647	0.05077	647	0.04631
32.0312	0.0003	32.0312	0.0009	32.0312	0.0008	32.0312	0.0001		648	0.03471	648	0.04827	648	0.04927	648	0.04599
32.1289	0.0007	32.1289	0.0006	32.1289	0.0002	32.1289	0.0005		649	0.03399	649	0.04739	649	0.04819	649	0.04421
32.2266	0.0009	32.2266	0.0006	32.2266	0.001	32.2266	0.0006		650	0.03305	650	0.0466	650	0.04697	650	0.04369
32.3242	0.0009	32.3242	0.0001	32.3242	0.0005	32.3242	0.0005		651	0.03229	651	0.04583	651	0.0465	651	0.04275
32.4219	0.0006	32.4219	0	32.4219	0.0006	32.4219	0		652	0.03184	652	0.04493	652	0.04598	652	0.04204
32.5195	0.0011	32.5195	0.0004	32.5195	0.0006	32.5195	0.0006		653	0.03097	653	0.04332	653	0.04435	653	0.04053
32.6172	0.0007	32.6172	0.0005	32.6172	0.0003	32.6172	0.0008		654	0.03008	654	0.0423	654	0.04324	654	0.03963
32.7148	0.0006	32.7148	0.0006	32.7148	0.0006	32.7148	0.0003		655	0.02908	655	0.04128	655	0.04168	655	0.03912
32.8125	0.0008	32.8125	0.0007	32.8125	0.0005	32.8125	0.0006		656	0.02837	656	0.03996	656	0.04066	656	0.03765
32.9102	0.0004	32.9102	0.0007	32.9102	0.0006	32.9102	0.0007		657	0.0272	657	0.03897	657	0.04004	657	0.03693
33.0078	0.0006	33.0078	0.0004	33.0078	0.0011	33.0078	0.0009		658	0.02705	658	0.03856	658	0.03863	658	0.03581
33.1055	0.0009	33.1055	0	33.1055	0.0005	33.1055	0.0008		659	0.02637	659	0.03747	659	0.03834	659	0.03606
33.2031	0.0003	33.2031	0.0002	33.2031	0.0009	33.2031	0.0002		660	0.02588	660	0.03671	660	0.03783	660	0.03526
33.3008	0.0003	33.3008	0.0003	33.3008	0.0008	33.3008	0.0004		661	0.02508	661	0.03603	661	0.03678	661	0.03379
33.3984	0.0002	33.3984	0.0007	33.3984	0.0004	33.3984	0.0005		662	0.02424	662	0.03474	662	0.03574	662	0.03285
33.4961	0.0008	33.4961	0.0006	33.4961	0.0008	33.4961	0.0008		663	0.02373	663	0.0341	663	0.03432	663	0.03178
33.5938	0.0007	33.5938	0.0005	33.5938	0.0004	33.5938	0.0003		664	0.02321	664	0.0332	664	0.03329	664	0.03165
33.6914	0.0007	33.6914	0.0001	33.6914	0.0006	33.6914	0.0004		665	0.02281	665	0.03217	665	0.0328	665	0.03067
33.7891	0.0003	33.7891	0.0005	33.7891	0.0002	33.7891	0.0008		666	0.02188	666	0.03145	666	0.03233	666	0.02954
33.8867	0.0004	33.8867	0.0003	33.8867	0.0008	33.8867	0.0001		667	0.02137	667	0.03106	667	0.03129	667	0.02923
33.9844	0.0007	33.9844	0.0008	33.9844	0.0009	33.9844	0.0007		668	0.0208	668	0.03037	668	0.03085	668	0.02864
34.082	0.0002	34.082	0.0006	34.082	0.0004	34.082	0.0006		669	0.02049	669	0.02988	669	0.03016	669	0.02731
34.1797	0.0005	34.1797	0.0008	34.1797	0.0004	34.1797	0.0007		670	0.01984	670	0.02865	670	0.02916	670	0.02751
34.2773	0.0008	34.2773	0.0004	34.2773	0.0009	34.2773	0.001		671	0.0191	671	0.02809	671	0.02779	671	0.02635
34.375	0.0006	34.375	0.0003	34.375	0.0004	34.375	0.0004		672	0.01868	672	0.02801	672	0.02811	672	0.02648
34.4727	0.0007	34.4727	0.0001	34.4727	0.0003	34.4727	0.0003		673	0.01855	673	0.02691	673	0.02718	673	0.02603
34.5703	0.0004	34.5703	0.0003	34.5703	0.0007	34.5703	0.0001		674	0.01789	674	0.02589	674	0.02637	674	0.0252
34.668	0.0003	34.668	0.0005	34.668	0.0006	34.668	0.0009		675	0.01733	675	0.02518	675	0.02571	675	0.02475
34.7656	0.0005	34.7656	0.0003	34.7656	0.001	34.7656	0.0008		676	0.01639	676	0.025	676	0.02523	676	0.02421
34.8633	0.0002	34.8633	0.0003	34.8633	0.0002	34.8633	0.0005		677	0.0164	677	0.02431	677	0.02456	677	0.02363
34.9609	0.0001	34.9609	0.0003	34.9609	0	34.9609	0.0008		678	0.01611	678	0.02385	678	0.0241	678	0.02242
35.0586	0.0003	35.0586	0.0006	35.0586	0.0007	35.0586	0.0005		679	0.01579	679	0.02335	679	0.02316	679	0.02271
35.1562	0.0003	35.1562	0.0001	35.1562	0.0006	35.1562	0.0007		680	0.01496	680	0.02296	680	0.0227	680	0.02235
35.2539	0.0004	35.2539	0.0002	35.2539	0.0006	35.2539	0.0009		681	0.01442	681	0.02148	681	0.02185	681	0.02124
35.3516	0.0003	35.3516	0.0004	35.3516	0.0003	35.3516	0.0009		682	0.01441	682	0.02128	682	0.02142	682	0.02107
35.4492	0.0004	35.4492	0.0002	35.4492	0.0001	35.4492	0		683	0.01369	683	0.02081	683	0.02123	683	0.0196
35.5469	0.0004	35.5469	0.0007	35.5469	0.0005	35.5469	0.0004		684	0.01391	684	0.02053	684	0.02007	684	0.0199
35.6445	0.0004	35.6445	0.0004	35.6445	0.0006	35.6445	0.0005		685	0.0133	685	0.02003	685	0.02	685	0.01987
35.7422	0.0004	35.7422	0.0003	35.7422	0.0006	35.7422	0.0002		686	0.01309	686	0.01963	686	0.01945	686	0.01876
35.8398	0.0004	35.8398	0.0001	35.8398	0.0002	35.8398	0.0006		687	0.0126	687	0.01924	687	0.01926	687	0.01916
35.9375	0.0006	35.9375	0.0003	35.9375	0.0006	35.9375	0.0009		688	0.01219	688	0.01846	688	0.01863	688	0.01829
36.0352	0.0002	36.0352	0.0001	36.0352	0.0005	36.0352	0.0007		689	0.01209	689	0.01829	689	0.01814	689	0.01836
36.1328	0.0005	36.1328	0.0001	36.1328	0.0005	36.1328	0.0005		690	0.01178	690	0.01755	690	0.01804	690	0.01838
36.2305	0.0003	36.2305	0.0002	36.2305	0.0005	36.2305	0.0003		691	0.01137	691	0.01732	691	0.01719	691	0.01784
36.3281	0.0002	36.3281	0.0005	36.3281	0.0008	36.3281	0.0003		692	0.01135	692	0.01692	692	0.01707	692	0.01691
36.4258	0.0007	36.4258	0.0005	36.4258	0.0006	36.4258	0.0006		693	0.01085	693	0.01668	693	0.01643	693	0.01705
36.5234	0.0004	36.5234	0.0003	36.5234	0.0004	36.5234	0.0003		694	0.01015	694	0.01623	694	0.01657	694	0.01682
36.6211	0.0006	36.6211	0.0004	36.6211	0.0004	36.6211	0.0003		695	0.0102	695	0.01604	695	0.0157	695	0.01533
36.7188	0.0004	36.7188	0.0007	36.7188	0.0006	36.7188	0.0006		696	0.01008	696	0.01578	696	0.01578	696	0.01664
36.8164	0.001	36.8164	0.0005	36.8164	0.0003	36.8164	0.0006		697	0.01014	697	0.01546	697	0.01516	697	0.01572
36.9141	0.0001	36.9141	0.0008	36.9141	0.0006	36.9141	0.0005		698	0.00983	698	0.01553	698	0.01523	698	0.01568
37.0117	0.0007	37.0117	0.0011	37.0117	0.0004	37.0117	0.0007		699	0.00918	699	0.01462	699	0.0138	699	0.01489
37.1094	0.0006	37.1094	0.0005	37.1094	0.0007	37.1094	0.0002		700	0.00906	700	0.01421	700	0.01415	700	0.01387
37.207	0.0001	37.207	0.0007	37.207	0.0002	37.207	0.0005		701	0.00877	701	0.01422	701	0.01353	701	0.01413
37.3047	0.0007	37.3047	0.0001	37.3047	0.0004	37.3047	0.0001		702	0.0088	702	0.01348	702	0.01358	702	0.01411
37.4023	0.0002	37.4023	0.0005	37.4023	0.0004	37.4023	0.0012		703	0.00899	703	0.01304	703	0.01288	703	0.01359
37.5	0.0006	37.5	0.0003	37.5	0.0003	37.5	0.0002		704	0.00827	704	0.01297	704	0.01307	704	0.01345
37.5977	0.0006	37.5977	0.0004	37.5977	0.0004	37.5977	0.0008		705	0.00803	705	0.01262	705	0.01244	705	0.01286
37.6953	0.0004	37.6953	0.0004	37.6953	0.0006	37.6953	0.0004		706	0.00797	706	0.01253	706	0.01235	706	0.01291
37.793	0.0005	37.793	0.0004	37.793	0.0005	37.793	0.0005		707	0.00768	707	0.01225	707	0.01207	707	0.01272
37.8906	0.001	37.8906	0.0005	37.8906	0.0001	37.8906	0.0003		708	0.00717	708	0.01167	708	0.01126	708	0.01203
37.9883	0.0006	37.9883	0.0004	37.9883	0.0009	37.9883	0.0003		709	0.00689	709	0.01206	709	0.01124	709	0.01159
38.0859	0.0004	38.0859	0.0006	38.0859	0.0003	38.0859	0.0005		710	0.00687	710	0.01162	710	0.01078	710	0.01163
38.1836	0.0003	38.1836	0.0002	38.1836	0.0003	38.1836	0.0001		711	0.00707	711	0.01105	711	0.01116	711	0.01132
38.2812	0.0005	38.2812	0.0002	38.2812	0.0007	38.2812	0.0007		712	0.00636	712	0.01085	712	0.01009	712	0.01153
38.3789	0.0007	38.3789	0.0002	38.3789	0.0011	38.3789	0.0004		713	0.00632	713	0.01079	713	0.01032	713	0.01182
38.4766	0.0004	38.4766	0.0001	38.4766	0.0005	38.4766	0.0002		714	0.00625	714	0.01031	714	0.00998	714	0.01068
38.5742	0.0008	38.5742	0.0004	38.5742	0.0003	38.5742	0.0005		715	0.00641	715	0.01004	715	0.00995	715	0.01062
38.6719	0.0002	38.6719	0.0005	38.6719	0.0003	38.6719	0.0003		716	0.00602	716	0.01038	716	0.00983	716	0.01143
38.7695	0.0002	38.7695	0.0004	38.7695	0.0003	38.7695	0.0004		717	0.00546	717	0.00981	717	0.00979	717	0.01021
38.8672	0.0003	38.8672	0.0005	38.8672	0.0003	38.8672	0.0005		718	0.0057	718	0.01003	718	0.00909	718	0.01049
38.9648	0.0004	38.9648	0.0002	38.9648	0.0006	38.9648	0.0013		719	0.0054	719	0.00958	719	0.00937	719	0.01036
39.0625	0.0007	39.0625	0.0005	39.0625	0.0001	39.0625	0.0004		720	0.00566	720	0.00928	720	0.00887	720	0.01036
39.1602	0.0003	39.1602	0	39.1602	0.0005	39.1602	0.0003		721	0.00458	721	0.00896	721	0.00858	721	0.00898
39.2578	0.0005	39.2578	0.0003	39.2578	0.0002	39.2578	0.0004		722	0.00526	722	0.00889	722	0.00844	722	0.01008
39.3555	0.0002	39.3555	0.0001	39.3555	0.0005	39.3555	0.0002		723	0.00461	723	0.00856	723	0.00824	723	0.00961
39.4531	0.0008	39.4531	0.0005	39.4531	0.0003	39.4531	0.0003		724	0.0047	724	0.00864	724	0.00766	724	0.0096
39.5508	0.0005	39.5508	0.0007	39.5508	0.0003	39.5508	0.0002		725	0.00485	725	0.00848	725	0.00832	725	0.00961
39.6484	0.0005	39.6484	0.0005	39.6484	0.0005	39.6484	0.0008		726	0.00458	726	0.00884	726	0.00774	726	0.00936
39.7461	0.0004	39.7461	0.0001	39.7461	0.0011	39.7461	0.0006		727	0.00439	727	0.00836	727	0.00748	727	0.0086
39.8438	0.0005	39.8438	0.0002	39.8438	0.0003	39.8438	0.0005		728	0.00469	728	0.00841	728	0.00706	728	0.00835
39.9414	0.0003	39.9414	0.0004	39.9414	0.0005	39.9414	0.0013		729	0.00482	729	0.00782	729	0.00688	729	0.00833
40.0391	0.0005	40.0391	0.0001	40.0391	0.0005	40.0391	0.0004		730	0.00431	730	0.00799	730	0.00724	730	0.00907
40.1367	0.0005	40.1367	0.0006	40.1367	0.0005	40.1367	0.0006		731	0.00402	731	0.00779	731	0.00684	731	0.00859
40.2344	0.0002	40.2344	0.0002	40.2344	0.0004	40.2344	0.0006		732	0.00414	732	0.00755	732	0.0071	732	0.00874
40.332	0.0006	40.332	0.0003	40.332	0.0005	40.332	0.0006		733	0.00377	733	0.00747	733	0.00629	733	0.00768
40.4297	0.0003	40.4297	0.0003	40.4297	0.0004	40.4297	0.0002		734	0.00357	734	0.00742	734	0.00618	734	0.00891
40.5273	0.0004	40.5273	0.0003	40.5273	0.0008	40.5273	0.0005		735	0.00372	735	0.00689	735	0.006	735	0.00762
40.625	0.0009	40.625	0.0002	40.625	0.0006	40.625	0.0005		736	0.0034	736	0.00697	736	0.00631	736	0.00787
40.7227	0.0005	40.7227	0.0004	40.7227	0.0005	40.7227	0.0005		737	0.00326	737	0.00712	737	0.00608	737	0.00821
40.8203	0.0005	40.8203	0.0005	40.8203	0.0003	40.8203	0.0003		738	0.00331	738	0.00712	738	0.0059	738	0.00636
40.918	0.0004	40.918	0.0008	40.918	0.0005	40.918	0.0005		739	0.00348	739	0.00688	739	0.00526	739	0.00641
41.0156	0	41.0156	0.0005	41.0156	0.0002	41.0156	0.0004		740	0.00293	740	0.00643	740	0.00573	740	0.00737
41.1133	0.0003	41.1133	0.0004	41.1133	0.0003	41.1133	0.0005		741	0.00271	741	0.0066	741	0.00509	741	0.00769
41.2109	0.0004	41.2109	0.0004	41.2109	0.0003	41.2109	0.0007		742	0.0027	742	0.00632	742	0.0051	742	0.00633
41.3086	0.0005	41.3086	0.0007	41.3086	0.0008	41.3086	0.0003		743	0.00331	743	0.00663	743	0.00554	743	0.00748
41.4062	0.001	41.4062	0.0009	41.4062	0.0009	41.4062	0.0003		744	0.00273	744	0.00647	744	0.00575	744	0.00697
41.5039	0.0005	41.5039	0.0002	41.5039	0.0005	41.5039	0.0003		745	0.00236	745	0.00628	745	0.00521	745	0.00657
41.6016	0.0005	41.6016	0.0003	41.6016	0.0002	41.6016	0.0001		746	0.00308	746	0.00606	746	0.00478	746	0.00694
41.6992	0.0005	41.6992	0.0004	41.6992	0.0003	41.6992	0.0005		747	0.00241	747	0.006	747	0.00545	747	0.00744
41.7969	0.0005	41.7969	0.0003	41.7969	0.0005	41.7969	0.0004		748	0.00199	748	0.00606	748	0.00425	748	0.00649
41.8945	0.0004	41.8945	0.0005	41.8945	0.0006	41.8945	0.0004		749	0.00232	749	0.00642	749	0.00439	749	0.00727
41.9922	0.0007	41.9922	0.0007	41.9922	0.0004	41.9922	0.0002		750	0.00242	750	0.00572	750	0.00444	750	0.00583
42.0898	0.0006	42.0898	0.0002	42.0898	0.0006	42.0898	0.0009		751	0.0016	751	0.00635	751	0.00417	751	0.00639
42.1875	0.0005	42.1875	0.0003	42.1875	0.0006	42.1875	0.0004		752	0.00194	752	0.00566	752	0.00395	752	0.00542
42.2852	0.0004	42.2852	0.0004	42.2852	0	42.2852	0.0007		753	0.00247	753	0.00571	753	0.00377	753	0.00627
42.3828	0.0004	42.3828	0.0004	42.3828	0.0008	42.3828	0.0003		754	0.00181	754	0.00554	754	0.00452	754	0.00524
42.4805	0.0005	42.4805	0.0002	42.4805	0.0007	42.4805	0.0006		755	0.00215	755	0.00575	755	0.00438	755	0.00655
42.5781	0.0002	42.5781	0.0004	42.5781	0.0002	42.5781	0.0005		756	0.00217	756	0.00561	756	0.00391	756	0.00523
42.6758	0.0009	42.6758	0.0001	42.6758	0.0003	42.6758	0.0008		757	0.00178	757	0.00563	757	0.00371	757	0.00512
42.7734	0.0005	42.7734	0.0003	42.7734	0.0005	42.7734	0.0002		758	0.00218	758	0.00577	758	0.00353	758	0.00632
42.8711	0.0004	42.8711	0.0002	42.8711	0.0006	42.8711	0.0005		759	0.00186	759	0.00598	759	0.0031	759	0.00544
42.9688	0.0009	42.9688	0.0006	42.9688	0.0005	42.9688	0.0002		760	0.00155	760	0.00533	760	0.00295	760	0.00571
43.0664	0.0004	43.0664	0.0006	43.0664	0.0002	43.0664	0.0006		761	0.0018	761	0.00562	761	0.00301	761	0.0048
43.1641	0.0004	43.1641	0.0002	43.1641	0.0005	43.1641	0.0005		762	0.00169	762	0.00538	762	0.00358	762	0.00595
43.2617	0.0005	43.2617	0.0005	43.2617	0.0001	43.2617	0.0006		763	0.00155	763	0.00543	763	0.00321	763	0.0055
43.3594	0.0006	43.3594	0.0001	43.3594	0.0004	43.3594	0.0003		764	0.00188	764	0.0054	764	0.00268	764	0.00617
43.457	0.0006	43.457	0.0003	43.457	0.0005	43.457	0.0002		765	0.00163	765	0.00476	765	0.00336	765	0.00654
43.5547	0.0009	43.5547	0.0004	43.5547	0.0006	43.5547	0.001		766	0.000758601	766	0.00571	766	0.00369	766	0.00623
43.6523	0.0003	43.6523	0.0003	43.6523	0.0002	43.6523	0.0004		767	0.00132	767	0.00509	767	0.00255	767	0.0049
43.75	0.0002	43.75	0	43.75	0.0003	43.75	0.0007		768	0.00159	768	0.00524	768	0.0027	768	0.00683
43.8477	0.0003	43.8477	0.0002	43.8477	0.0005	43.8477	0.0004		769	0.00154	769	0.00467	769	0.00269	769	0.00669
43.9453	0.0008	43.9453	0.0002	43.9453	0.0004	43.9453	0.0004		770	0.00105	770	0.00582	770	0.0028	770	0.00549
44.043	0.0002	44.043	0.0001	44.043	0.0004	44.043	0.0003		771	0.000883626	771	0.00509	771	0.00294	771	0.00585
44.1406	0.0007	44.1406	0.0002	44.1406	0.0007	44.1406	0.001		772	0.000753029	772	0.00537	772	0.0025	772	0.00639
44.2383	0.0008	44.2383	0.0005	44.2383	0.0002	44.2383	0.0004		773	0.00129	773	0.00564	773	0.00283	773	0.00612
44.3359	0.0004	44.3359	0.0002	44.3359	0.0007	44.3359	0.0006		774	0.000481953	774	0.00508	774	0.00201	774	0.00558
44.4336	0.0006	44.4336	0.0007	44.4336	0.0002	44.4336	0.0002		775	0.00125	775	0.00532	775	0.00227	775	0.00545
44.5312	0.0004	44.5312	0.0005	44.5312	0.0006	44.5312	0.0004		776	0.000919599	776	0.00499	776	0.00269	776	0.00458
44.6289	0.0003	44.6289	0.0006	44.6289	0.0003	44.6289	0.0004		777	0.00113	777	0.00616	777	0.00096655	777	0.00419
44.7266	0	44.7266	0.0003	44.7266	0.0005	44.7266	0.0004		778	0.000511389	778	0.00484	778	0.00229	778	0.0058
44.8242	0.0003	44.8242	0	44.8242	0.0005	44.8242	0.0005		779	0.00124	779	0.00573	779	0.00215	779	0.00597
44.9219	0.0005	44.9219	0.0002	44.9219	0.0005	44.9219	0.0007		780	0.000891238	780	0.00568	780	0.00177	780	0.00324
45.0195	0.0002	45.0195	0	45.0195	0.0003	45.0195	0.0002		781	0.00060414	781	0.00488	781	0.000948329	781	0.00514
45.1172	0.0005	45.1172	0.0002	45.1172	0.0005	45.1172	0.0007		782	0.000297121	782	0.00566	782	0.00158	782	0.0042
45.2148	0.0005	45.2148	0.0001	45.2148	0.0004	45.2148	0.0002		783	0.000734584	783	0.00508	783	0.00162	783	0.00531
45.3125	0.0003	45.3125	0.0006	45.3125	0.0003	45.3125	0.0005		784	0.000107537	784	0.00547	784	0.00145	784	0.00542
45.4102	0.0002	45.4102	0.0007	45.4102	0.0006	45.4102	0.0005		785	0.000805006	785	0.00562	785	0.000935673	785	0.00336
45.5078	0.0005	45.5078	0.0003	45.5078	0.0003	45.5078	0.0005		786	-0.000362959	786	0.00626	786	0.000668444	786	0.00452
45.6055	0.0003	45.6055	0.0005	45.6055	0.0005	45.6055	0.0007		787	0.00125	787	0.00575	787	0.00165	787	0.0067
45.7031	0.0004	45.7031	0.0002	45.7031	0.0009	45.7031	0.0002		788	0.00122	788	0.00529	788	0.00141	788	0.00328
45.8008	0.0003	45.8008	0.0002	45.8008	0.0004	45.8008	0.0005		789	0.000943073	789	0.00603	789	0.00136	789	0.00645
45.8984	0.0004	45.8984	0.0006	45.8984	0.0005	45.8984	0.0003		790	0.000135962	790	0.00535	790	0.000141125	790	0.00589
45.9961	0.0004	45.9961	0.0004	45.9961	0.0008	45.9961	0.0003		791	0.00152	791	0.00592	791	0.000505422	791	0.00296
46.0938	0.0006	46.0938	0.0001	46.0938	0.0005	46.0938	0.0006		792	-0.000533339	792	0.00582	792	0.0014	792	0.00384
46.1914	0.0006	46.1914	0.0005	46.1914	0.0007	46.1914	0.0004		793	0.000689515	793	0.00503	793	0.00111	793	0.0049
46.2891	0.0003	46.2891	0.0002	46.2891	0.0004	46.2891	0.0003		794	0.00113	794	0.00597	794	0.00113	794	0.00449
46.3867	0.0001	46.3867	0.0007	46.3867	0.0004	46.3867	0.0005		795	0.000290246	795	0.00599	795	0.00122	795	0.00717
46.4844	0.0002	46.4844	0.0004	46.4844	0.0003	46.4844	0.0007		796	0.000914164	796	0.0058	796	0.00124	796	0.00458
46.582	0.0006	46.582	0.0003	46.582	0.0005	46.582	0.0004		797	-0.000705925	797	0.00625	797	0.00175	797	0.00795
46.6797	0.0003	46.6797	0.0004	46.6797	0.0005	46.6797	0.001		798	1.74422e-05	798	0.00584	798	0.000802473	798	0.00563
46.7773	0.0003	46.7773	0.0001	46.7773	0.0003	46.7773	0.0001		799	0.000689784	799	0.00712	799	-0.000686695	799	0.00495
46.875	0.0002	46.875	0.0004	46.875	0.0003	46.875	0.0003		800	0.000915699	800	0.00636	800	0.00109	800	0.00497
46.9727	0.0007	46.9727	0.0001	46.9727	0.0008	46.9727	0.0005		--	--	--	--	--	--	--	--
47.0703	0.0004	47.0703	0.0003	47.0703	0.0005	47.0703	0.0005		--	--	--	--	--	--	--	--
47.168	0.0004	47.168	0.0004	47.168	0.0001	47.168	0.0004		--	--	--	--	--	--	--	--
47.2656	0.0004	47.2656	0.0003	47.2656	0.0001	47.2656	0.0003		--	--	--	--	--	--	--	--
47.3633	0.0002	47.3633	0.0002	47.3633	0.0005	47.3633	0.0002		--	--	--	--	--	--	--	--
47.4609	0	47.4609	0.0001	47.4609	0.0002	47.4609	0.0003		--	--	--	--	--	--	--	--
47.5586	0.0001	47.5586	0	47.5586	0.0012	47.5586	0.0003		--	--	--	--	--	--	--	--
47.6562	0.0003	47.6562	0.0002	47.6562	0.0004	47.6562	0.0004		--	--	--	--	--	--	--	--
47.7539	0	47.7539	0.0001	47.7539	0.0003	47.7539	0.0004		--	--	--	--	--	--	--	--
47.8516	0.0006	47.8516	0.0005	47.8516	0.0006	47.8516	0.0003		--	--	--	--	--	--	--	--
47.9492	0.0001	47.9492	0.0002	47.9492	0.0002	47.9492	0.0007		--	--	--	--	--	--	--	--
48.0469	0.0006	48.0469	0	48.0469	0.0003	48.0469	0.0003		--	--	--	--	--	--	--	--
48.1445	0.0004	48.1445	0.0002	48.1445	0.0005	48.1445	0.0001		--	--	--	--	--	--	--	--
48.2422	0.0002	48.2422	0.0002	48.2422	0.0002	48.2422	0.0005		--	--	--	--	--	--	--	--
48.3398	0.0004	48.3398	0.0002	48.3398	0.0007	48.3398	0.0003
48.4375	0.0005	48.4375	0.0004	48.4375	0.0006	48.4375	0.0002
48.5352	0.0002	48.5352	0.0002	48.5352	0.0001	48.5352	0
48.6328	0.0005	48.6328	0.0005	48.6328	0.0002	48.6328	0.0004
48.7305	0.0004	48.7305	0.0003	48.7305	0.0006	48.7305	0.0004
48.8281	0.0008	48.8281	0.0002	48.8281	0.0003	48.8281	0.0004
48.9258	0.0005	48.9258	0	48.9258	0.0004	48.9258	0.0002
49.0234	0.0005	49.0234	0.0003	49.0234	0.0004	49.0234	0.0004
49.1211	0	49.1211	0	49.1211	0.0004	49.1211	0.001
49.2188	0.0003	49.2188	0.0003	49.2188	0.0003	49.2188	0.0006
49.3164	0.0005	49.3164	0.0003	49.3164	0.0004	49.3164	0.0004
49.4141	0.0003	49.4141	0.0002	49.4141	0.0004	49.4141	0.001
49.5117	0.0001	49.5117	0.0003	49.5117	0.0004	49.5117	0.0006
49.6094	0.0004	49.6094	0.0004	49.6094	0.0005	49.6094	0.0006
49.707	0.0006	49.707	0.0005	49.707	0.0004	49.707	0.0007
49.8047	0.0003	49.8047	0.0001	49.8047	0.0002	49.8047	0.0005
49.9023	0.0006	49.9023	0	49.9023	0.0003	49.9023	0.0002

## Sheet: Fig. 2
Fig. 2a											Fig. 2b											Fig. 2e
Neat HDT-1		HDT-1:mCBP		HDT-1:1DPCz		HDT-1:2DPCz		HDT-1:3DPCz			Neat HDT-1		HDT-1:mCBP		HDT-1:1DPCz		HDT-1:2DPCz		HDT-1:3DPCz			HDT-1:mCBP			HDT-1:1DPCz			HDT-1:2DPCz			HDT-1:3DPCz
Voltage (V)	Current density (mA cm-2)	Voltage (V)	Current density (mA cm-2)	Voltage (V)	Current density (mA cm-2)	Voltage (V)	Current density (mA cm-2)	Voltage (V)	Current density (mA cm-2)		Voltage (V)	Current density (mA cm-2)	Voltage (V)	Current density (mA cm-2)	Voltage (V)	Current density (mA cm-2)	Voltage (V)	Current density (mA cm-2)	Voltage (V)	Current density (mA cm-2)		Voltage (V)	Current density (mA cm-2)	Luminance (cd m-2)	Voltage (V)	Current density (mA cm-2)	Luminance (cd m-2)	Voltage (V)	Current density (mA cm-2)	Luminance (cd m-2)	Voltage (V)	Current density (mA cm-2)	Luminance (cd m-2)
0	8.6525e-06	0	-1.2855e-06	0	-2.39125e-05	0	-1.74375e-06	0	2.411e-05		0	-6.4625e-07	0	-9.16e-07	0	-0.0388	0	-9.21e-07	0	-2.25875e-07		-2	-3.318e-05	--	-2	-5.118e-05	--	-2	-3.153e-05	--	-2	-2.885e-05	--
0.2	9.1775e-06	0.2	9.59e-06	0.2	-7.4075e-06	0.2	6.9725e-06	0.2	5.3625e-07		0.2	-9.415e-08	0.2	-5.69e-07	0.2	-0.02613	0.2	-3.1075e-07	0.2	-1.2965e-07		-1.8	-2.1e-05	--	-1.8	-2.07e-05	--	-1.8	-1.683e-05	--	-1.8	-1.158e-05	--
0.4	1.18525e-05	0.4	9.515e-06	0.4	1.997e-06	0.4	1.23625e-05	0.4	2.7e-06		0.4	-3.0175e-07	0.4	-1.44875e-07	0.4	-0.01979	0.4	-4.8675e-07	0.4	-3.45e-07		-1.6	-1.09e-05	--	-1.6	-1.785e-05	--	-1.6	-7.95e-06	--	-1.6	-7.675e-06	--
0.6	1.643e-05	0.6	1.35075e-05	0.6	7.5825e-06	0.6	1.696e-05	0.6	9.7375e-06		0.6	-3.88e-07	0.6	3.3125e-07	0.6	-0.01618	0.6	2.78e-07	0.6	4.6675e-07		-1.4	-7.7e-06	--	-1.4	-1.053e-05	--	-1.4	-8.025e-06	--	-1.4	-4.45e-06	--
0.8	1.9825e-05	0.8	1.7295e-05	0.8	1.25875e-05	0.8	2.09525e-05	0.8	7.7125e-06		0.8	1.3375e-07	0.8	2.83e-07	0.8	-0.01244	0.8	1.696e-06	0.8	7.0725e-09		-1.2	-6.55e-06	--	-1.2	-6.4e-06	--	-1.2	-9.275e-06	--	-1.2	-4.8e-06	--
1	2.03275e-05	1	1.98325e-05	1	1.74e-05	1	2.39025e-05	1	8.865e-06		1	8.15e-07	1	2.9075e-07	1	-0.0088	1	3.4925e-06	1	4.11e-07		-1	-5.55e-06	--	-1	-5.4e-06	--	-1	-4.7e-06	--	-1	-6.675e-06	--
1.2	2.5425e-05	1.2	2.8575e-05	1.2	2.19775e-05	1.2	2.8625e-05	1.2	1.192e-05		1.2	5.2e-07	1.2	1.006e-06	1.2	-0.00547	1.2	7.63e-06	1.2	1.18075e-06		-0.8	-5.075e-06	--	-0.8	-5.575e-06	--	-0.8	-5.85e-06	--	-0.8	-3.625e-06	--
1.4	2.945e-05	1.4	3.66e-05	1.4	2.5675e-05	1.4	3.4e-05	1.4	1.65875e-05		1.4	7.8825e-07	1.4	2.51e-06	1.4	-0.003	1.4	9.9675e-06	1.4	1.2275e-06		-0.6	-4.8e-06	--	-0.6	-4.725e-06	--	-0.6	-3.775e-06	--	-0.6	-5.625e-06	--
1.6	3.685e-05	1.6	5.4275e-05	1.6	2.9625e-05	1.6	4.4375e-05	1.6	2.775e-05		1.6	4.07e-05	1.6	0.00023515	1.6	-0.00168	1.6	1.65375e-05	1.6	1.7035e-06		-0.4	-1.325e-06	--	-0.4	1.5e-07	--	-0.4	-4.125e-06	--	-0.4	-5.025e-06	--
1.8	4.4725e-05	1.8	7.5475e-05	1.8	3.1825e-05	1.8	5.995e-05	1.8	4.6e-05		1.8	0.0003105	1.8	0.00162	1.8	-0.0007965	1.8	0.000102075	1.8	5.3625e-06		-0.2	-2.475e-06	--	-0.2	2.5e-07	--	-0.2	-2.825e-06	--	-0.2	-1.375e-06	--
2	5.13e-05	2	0.000100425	2	3.5475e-05	2	8.1875e-05	2	7.0375e-05		2	0.00102	2	0.00414	2	-8.13e-05	2	0.00035725	2	1.46825e-05		2e-07	3e-07	--	5e-07	-7.25e-07	--	2e-07	-1.475e-06	--	3e-07	-4.975e-06	--
2.2	6.2475e-05	2.2	0.0001386	2.2	3.7925e-05	2.2	0.0001131	2.2	0.0001058		2.2	0.00259	2.2	0.00791	2.2	6.695e-06	2.2	0.000761	2.2	3.635e-05		0.2	5e-08	--	0.2	-2.525e-06	--	0.2	-6.25e-06	--	0.2	-1.55e-06	--
2.4	7.07e-05	2.4	0.000183475	2.4	4.015e-05	2.4	0.0001691	2.4	0.000155825		2.4	0.00575	2.4	0.0132	2.4	9.9275e-05	2.4	0.00123	2.4	7.2725e-05		0.4	-2.325e-06	--	0.4	-4.5e-07	--	0.4	-1.3e-06	--	0.4	-1.675e-06	--
2.6	9.49e-05	2.6	0.000228975	2.6	4.1525e-05	2.6	0.00028675	2.6	0.0002153		2.6	0.01162	2.6	0.02032	2.6	0.00017025	2.6	0.0018	2.6	0.000125675		0.6	-2.95e-06	--	0.6	-3.025e-06	--	0.6	-2.9e-06	--	0.6	-2.225e-06	--
2.8	0.00010695	2.8	0.00034525	2.8	4.345e-05	2.8	0.00053275	2.8	0.00029375		2.8	0.02187	2.8	0.02955	2.8	0.00029325	2.8	0.00251	2.8	0.000199275		0.8	-1.925e-06	--	0.8	-1.6e-06	--	0.8	-3.9e-06	--	0.8	1.575e-06	--
3	0.00012495	3	0.00044725	3	4.555e-05	3	0.00103	3	0.0003885		3	0.03875	3	0.04123	3	0.0004495	3	0.00337	3	0.000296		1	-1.85e-06	--	1	-2.1e-06	--	1	-2.65e-06	--	1	-1.55e-06	--
3.2	0.000154875	3.2	0.00057975	3.2	4.81e-05	3.2	0.00191	3.2	0.0005115		3.2	0.06553	3.2	0.0557	3.2	0.00075275	3.2	0.0044	3.2	0.00041975		1.2	-2.825e-06	--	1.2	5.25e-07	--	1.2	-1.1e-06	--	1.2	-3.05e-06	--
3.4	0.000184825	3.4	0.00076875	3.4	4.9125e-05	3.4	0.00335	3.4	0.00066		3.4	0.10633	3.4	0.07325	3.4	0.00378	3.4	0.00563	3.4	0.0005755		1.4	-6.175e-06	--	1.4	-2.375e-06	--	1.4	-3.6e-06	--	1.4	1.45e-06	--
3.6	0.00022575	3.6	0.00098075	3.6	5.05e-05	3.6	0.00557	3.6	0.00084225		3.6	0.16625	3.6	0.09415	3.6	0.000818	3.6	0.00708	3.6	0.00076375		1.6	1.075e-06	--	1.6	-3.425e-06	--	1.6	-1e-06	--	1.6	-7.5e-08	--
3.8	0.0002705	3.8	0.00124	3.8	5.1125e-05	3.8	0.00881	3.8	0.00107		3.8	0.25175	3.8	0.11883	3.8	0.00069225	3.8	0.01042	3.8	0.00099		1.8	-2.025e-06	--	1.8	2.425e-06	--	1.8	-4.5e-07	--	1.8	-2.75e-06	--
4	0.00033725	4	0.00156	4	5.34e-05	4	0.01345	4	0.00136		4	0.37	4	0.14755	4	0.0013	4	0.0578	4	0.00126		2	1.5e-07	0.00157	2	-9.25e-07	0.00161	2	1.675e-06	0.00122	2	5.75e-07	--
4.2	0.0004275	4.2	0.00207	4.2	5.53e-05	4.2	0.01999	4.2	0.00172		4.2	0.5305	4.2	0.18083	4.2	0.00315	4.2	0.092	4.2	0.00157		2.2	1.375e-06	0.00314	2.2	4.85e-06	0.00582	2.2	-3.675e-06	0.000989183	2.2	-2.8e-06	0.00124
4.4	0.0005315	4.4	0.00254	4.4	5.7675e-05	4.4	0.02875	4.4	0.00217		4.4	0.74225	4.4	0.21893	4.4	0.00661	4.4	0.0875	4.4	0.00193		2.4	0.0001593	0.09446	2.4	0.0004538	0.30466	2.4	7.75e-07	0.00109	2.4	9.325e-06	0.00541
4.6	0.00066775	4.6	0.00312	4.6	7.415e-05	4.6	0.0411	4.6	0.00274		4.6	1.01525	4.6	0.26175	4.6	0.01175	4.6	0.1206	4.6	0.00234		2.6	0.00132	0.75023	2.6	0.00407	2.68454	2.6	9.7e-06	0.00368	2.6	0.0006599	0.25263
4.8	0.0008455	4.8	0.00371	4.8	0.00015285	4.8	0.0578	4.8	0.00344		4.8	1.361	4.8	0.311	4.8	0.01709	4.8	0.12125	4.8	0.00282		2.8	0.00653	3.76207	2.8	0.02107	13.4595	2.8	6.475e-05	0.03006	2.8	0.01233	4.06027
5	0.00108	5	0.00535	5	0.0004105	5	0.0798	5	0.00431		5	1.79025	5	0.36575	5	0.0282	5	0.15383	5	0.00335		3	0.0225	13.0319	3	0.07478	46.3242	3	0.0003895	0.19631	3	0.07432	22.429
5.2	0.00139	5.2	0.00499	5.2	0.00106	5.2	0.1087	5.2	0.0054		5.2	2.31575	5.2	0.427	5.2	0.04545	5.2	0.427	5.2	0.00395		3.2	0.06818	38.8405	3.2	0.2043	123.147	3.2	0.00225	1.12852	3.2	0.2263	64.9982
5.4	0.0018	5.4	0.00642	5.4	0.00243	5.4	0.14645	5.4	0.00676		5.4	2.945	5.4	0.495	5.4	0.06433	5.4	0.451	5.4	0.00462		3.4	0.1774	98.7317	3.4	0.4621	270.513	3.4	0.01088	5.41231	3.4	0.4842	133.566
5.6	0.00234	5.6	0.01579	5.6	0.005	5.6	0.19475	5.6	0.00845		5.6	3.695	5.6	0.57025	5.6	0.07283	5.6	0.68	5.6	0.00536		3.6	0.3772	206.698	3.6	0.9075	513.838	3.6	0.04188	20.0045	3.6	0.8829	234.354
5.8	0.00306	5.8	0.01881	5.8	0.00946	5.8	0.2565	5.8	0.01055		5.8	4.58	5.8	0.653	5.8	0.11045	5.8	0.0432	5.8	0.00618		3.8	0.6983	379.587	3.8	1.597	874.266	3.8	0.1235	57.73	3.8	1.464	375.975
6	0.00401	6	0.03163	6	0.01677	6	0.33375	6	0.01315		6	5.605	6	0.74425	6	0.16068	6	0.05043	6	0.00709		4	1.184	636.844	4	2.576	1366.98	4	0.2964	135.202	4	2.262	560.709
6.2	0.00524	6.2	0.03493	6.2	0.0282	6.2	0.43225	6.2	0.01639		6.2	6.7875	6.2	0.844	6.2	0.183	6.2	0.0577	6.2	0.00809		4.2	1.877	996.748	4.2	3.876	1984.33	4.2	0.6132	271.96	4.2	3.312	793.388
6.4	0.00686	6.4	0.03058	6.4	0.04573	6.4	0.555	6.4	0.02042		6.4	8.1375	6.4	0.953	6.4	0.3015	6.4	0.06975	6.4	0.00918		4.4	2.816	1478.85	4.4	5.52	2724.26	4.4	1.127	483.864	4.4	4.648	1075.09
6.6	0.00898	6.6	0.01659	6.6	0.0716	6.6	0.708	6.6	0.0253		6.6	9.675	6.6	1.072	6.6	0.433	6.6	0.07713	6.6	0.01038		4.6	4.034	2080.34	4.6	7.519	3577.21	4.6	1.886	784.268	4.6	6.301	1413.85
6.8	0.01174	6.8	0.02098	6.8	0.109	6.8	0.89725	6.8	0.0315		6.8	11.4125	6.8	1.20275	6.8	0.5985	6.8	0.08173	6.8	0.01169		4.8	5.555	2808.06	4.8	9.874	4526.26	4.8	2.929	1177.04	4.8	8.298	1799.3
7	0.01534	7	0.02535	7	0.1618	7	1.129	7	0.0393		7	13.36	7	1.34425	7	0.2955	7	0.09463	7	0.0131		5	7.396	3655.75	5	12.58	5553.07	5	4.301	1673.24	5	10.66	2232.01
7.2	0.02	7.2	0.03543	7.2	0.23513	7.2	1.416	7.2	0.04863		7.2	15.5375	7.2	1.49925	7.2	0.35175	7.2	0.10455	7.2	0.01465		5.2	9.566	4617.52	5.2	15.63	6667.77	5.2	6.034	2260.46	5.2	13.39	2710.45
7.4	0.0258	7.4	0.04425	7.4	0.3345	7.4	1.79875	7.4	0.0603		7.4	17.955	7.4	1.662	7.4	0.4185	7.4	0.1193	7.4	0.01631		5.4	12.08	5704.38	5.4	19	7815.57	5.4	8.161	2939.97	5.4	16.5	3226.92
7.6	0.0335	7.6	0.05285	7.6	0.4685	7.6	2.22875	7.6	0.0747		7.6	20.635	7.6	1.84725	7.6	0.49225	7.6	0.12558	7.6	0.01811		5.6	14.9	6851.62	5.6	22.71	9013.99	5.6	10.71	3707.13	5.6	19.99	3778.01
7.8	0.04333	7.8	0.07785	7.8	0.6455	7.8	2.6725	7.8	0.09235		7.8	23.5925	7.8	2.02225	7.8	0.5665	7.8	0.14258	7.8	0.02005		5.8	18.07	8097.21	5.8	26.78	10251.6	5.8	13.68	4550.63	5.8	23.84	4353.12
8	0.05575	8	0.08583	8	0.876	8	3.2625	8	0.11398		8	26.85	8	2.22475	8	0.641	8	0.15793	8	0.02213		6	21.47	9414.66	6	31.28	11628.8	6	17.07	5450.3	6	28.06	4950.93
8.2	0.0715	8.2	0.11203	8.2	1.172	8.2	3.94	8.2	0.14043		8.2	30.4	8.2	2.44125	8.2	0.7235	8.2	0.18398	8.2	0.02437		6.2	25.29	10875.9	6.2	36.18	12983.7	6.2	20.89	6422.23	6.2	32.68	5570.97
8.4	0.09135	8.4	0.12735	8.4	1.54625	8.4	4.75	8.4	0.17258		8.4	34.275	8.4	2.67	8.4	0.81725	8.4	0.19283	8.4	0.02673		6.4	29.45	12356.4	6.4	41.56	14393.5	6.4	25.08	7410.35	6.4	37.77	6242.28
8.6	0.11623	8.6	0.16175	8.6	2.015	8.6	5.695	8.6	0.21183		8.6	38.5	8.6	2.92	8.6	0.92475	8.6	0.20365	8.6	0.02928		6.6	34.03	13916.4	6.6	47.43	15851.5	6.6	29.72	8452.29	6.6	43.36	6926.61
8.8	0.14728	8.8	0.17283	8.8	2.5925	8.8	6.785	8.8	0.25975		8.8	43.075	8.8	3.1775	8.8	1.049	8.8	0.20455	8.8	0.032		6.8	39.05	15567.4	6.8	53.85	17367.7	6.8	34.88	9520.33	6.8	49.48	7621.51
9	0.18575	9	0.21588	9	3.2925	9	8.045	9	0.31625		9	48.05	9	3.465	9	1.18075	9	0.22458	9	0.0349		7	44.55	17304.5	7	60.86	18937.4	7	40.56	10693.9	7	56.2	8351.21
9.2	0.23333	9.2	0.256	9.2	4.145	9.2	9.49	9.2	0.386		9.2	53.475	9.2	3.795	9.2	1.31525	9.2	0.23903	9.2	0.03798		7.2	50.56	19134.7	7.2	68.46	20547.1	7.2	46.4	11874.6	7.2	63.54	9094.68
9.4	0.29125	9.4	0.33525	9.4	5.1575	9.4	11.125	9.4	0.48		9.4	59.275	9.4	4.07	9.4	1.47725	9.4	0.2595	9.4	0.04135		7.4	57.13	21055.1	7.4	76.72	22203.9	7.4	53.1	13089.7	7.4	71.59	9876.29
9.6	0.36325	9.6	0.428	9.6	6.3625	9.6	12.98	9.6	0.5775		9.6	65.6	9.6	4.395	9.6	1.7185	9.6	0.299	9.6	0.04505		7.6	64.28	23066.9	7.6	85.66	23912.2	7.6	60.44	14348.9	7.6	80.53	10725.5
9.8	0.451	9.8	0.46375	9.8	7.775	9.8	15.105	9.8	0.69675		9.8	72.35	9.8	4.7725	9.8	1.848	9.8	0.326	9.8	0.04883		7.8	72.09	25326	7.8	95.33	25655.4	7.8	68.49	15651	7.8	90.09	11546.9
10	0.55775	10	0.59	10	9.41	10	17.3775	10	0.83875		10	79.625	10	5.1125	10	2.0515	10	0.34625	10	0.05285		8	80.56	27538.3	8	105.8	27593.4	8	77.29	17004.7	8	100.6	12386.9
10.2	0.6865	10.2	0.663	10.2	11.2975	10.2	19.9625	10.2	1.0075		10.2	87.425	10.2	5.5	10.2	2.2475	10.2	0.41625	10.2	0.05788		8.2	89.76	29874.9	8.2	117	29445.6	8.2	86.87	18404.8	8.2	111.9	13240.9
10.4	0.84125	10.4	0.75975	10.4	13.45	10.4	22.805	10.4	1.2095		10.4	95.75	10.4	5.905	10.4	2.4845	10.4	0.42775	10.4	0.06143		8.4	99.73	32306.6	8.4	129	31327.6	8.4	97.29	19837.9	8.4	124.4	14100.2
10.6	1.0265	10.6	1.077	10.6	15.8875	10.6	25.95	10.6	1.45125		10.6	104.725	10.6	6.3375	10.6	2.725	10.6	0.47925	10.6	0.06658		8.6	110.5	34878.1	8.6	141.9	33253.9	8.6	108.6	21309	8.6	137.8	14960.2
10.8	1.247	10.8	1.35975	10.8	18.6275	10.8	29.45	10.8	1.73		10.8	114.275	10.8	6.7625	10.8	3.0125	10.8	0.43375	10.8	0.07135		8.8	122.2	37509.9	8.8	155.7	35218.9	8.8	120.9	22811.6	8.8	152.3	15814.2
11	1.50775	11	1.61625	11	21.675	11	33.325	11	2.06725		11	124.525	11	7.25	11	3.275	11	0.46325	11	0.0765		9	134.7	40231.2	9	170.3	37183.4	9	134.1	24340.2	9	168	16651.5
11.2	1.81525	11.2	1.734	11.2	25.075	11.2	37.5	11.2	2.44575		11.2	135.375	11.2	7.765	11.2	3.58	11.2	0.5195	11.2	0.08218		9.2	148.2	43099.9	9.2	185.8	39147.6	9.2	148.3	25880.1	9.2	184.9	17465.5
11.4	2.17575	11.4	2.004	11.4	28.85	11.4	42.125	11.4	2.8925		11.4	146.875	11.4	8.3025	11.4	3.92	11.4	0.60775	11.4	0.08853		9.4	162.7	46022.7	9.4	202.3	41141.7	9.4	163.6	27574.6	9.4	203	18239.3
11.6	2.5975	11.6	2.5875	11.6	33.025	11.6	47.225	11.6	3.4175		11.6	158.975	11.6	8.8175	11.6	4.285	11.6	0.59025	11.6	0.09543		9.6	178.2	49033.4	9.6	219.7	43146.4	9.6	179.9	29136	9.6	222.3	18948.2
11.8	3.08	11.8	3.2625	11.8	37.625	11.8	52.775	11.8	4.025		11.8	172.05	11.8	9.3975	11.8	4.655	11.8	0.65325	11.8	0.10123		9.8	194.8	52110.3	9.8	237.9	45063.2	9.8	197.3	30677.3	9.8	242.8	19583.1
12	3.6475	12	3.54	12	42.7	12	58.8	12	4.7275		12	185.85	12	10.0025	12	5.035	12	0.6815	12	0.11003		10	212.4	55255.1	9.901	250	--	10	215.7	32149.2	9.815	250	--
12.2	4.3	12.2	4.255	12.2	48.275	12.2	65.475	12.2	5.5375		12.2	200.5	12.2	10.625	12.2	5.465	12.2	0.7915	12.2	0.11763		10.2	230.9	58413.4				10.2	235.1	33558.3
12.4	5.045	12.4	5.045	12.4	54.425	12.4	72.7	12.4	6.4575		12.4	215.9	12.4	11.3225	12.4	5.965	12.4	0.91	12.4	0.12335		10.39	250	60736				10.33	250	--
12.6	5.895	12.6	5.7025	12.6	61.15	12.6	80.65	12.6	7.5125		12.6	232.125	12.6	12.0275	12.6	6.405	12.6	0.97775	12.6	0.1312		10.32	250	--
12.8	6.855	12.8	6.645	12.8	68.525	12.8	89.225	12.8	8.71		12.8	249.175	12.8	12.78	12.8	6.9075	12.8	1.01825	12.8	0.14123
13	7.94	13	7.1975	13	76.6	13	98.65	13	10.0575		13	267	13	13.535	13	7.4675	13	1.09525	13	0.14975
13.2	9.1575	13.2	8.245	13.2	85.4	13.2	108.9	13.2	11.5775		13.2	285.75	13.2	14.29	13.2	8.0175	13.2	1.26075	13.2	0.16283
13.4	10.515	13.4	9.74	13.4	95.025	13.4	120.025	13.4	13.2775				13.4	15.155	13.4	8.6	13.4	1.26975	13.4	0.19453
13.6	12.0225	13.6	11.345	13.6	105.5	13.6	132.15	13.6	15.18				13.6	15.9425	13.6	9.275	13.6	1.1915	13.6	0.16665
13.8	13.6925	13.8	12.8	13.8	116.875	13.8	145.075	13.8	17.27				13.8	16.8175	13.8	9.8825	13.8	1.12125	13.8	0.17583
14	15.54	14	14.38	14	129.35	14	158.975	14	19.605				14	17.6975	14	10.5975	14	1.21325	14	0.18658
14.2	17.5775	14.2	16.4225	14.2	142.8	14.2	174.375	14.2	22.1625				14.2	18.5325	14.2	11.34	14.2	1.23625	14.2	0.1974
14.4	19.8275	14.4	17.9925	14.4	157.35	14.4	190.875	14.4	25				14.4	19.525	14.4	12.0825	14.4	1.3695	14.4	0.2072
14.6	22.2825	14.6	19.2975	14.6	173.1	14.6	208.9	14.6	28.125				14.6	20.485	14.6	12.8775	14.6	1.375	14.6	0.21895
14.8	24.9775	14.8	22.1025	14.8	190.125	14.8	227.75	14.8	31.55				14.8	21.545	14.8	13.7125	14.8	1.4585	14.8	0.23198
15	27.95	15	24.9	15	208.475	15	248.375	15	35.35				15	22.6	15	14.5675	15	1.66775	15	0.24373
15.2	31.2	15.2	27.975	15.2	228.3	15.2	271	15.2	39.5				15.2	23.705	15.2	15.51	15.2	1.60975	15.2	0.25625
15.4	34.75	15.4	31.375	15.4	249.525	15.4	294.75	15.4	44.05				15.4	24.715	15.4	16.44	15.4	1.663	15.4	0.27
15.6	38.65	15.6	34.55	15.6	272.5			15.6	49.05				15.6	25.925	15.6	17.395	15.6	1.79425	15.6	0.28375
15.8	42.925	15.8	38.35	15.8	297			15.8	54.5				15.8	27.025	15.8	18.435	15.8	1.8955	15.8	0.30025
16	47.6	16	42.875	16	322.75			16	60.5				16	28.325	16	19.5175	16	1.83875	16	0.32275
16.2	52.75	16.2	47.8	16.2	350.25			16.2	67.025				16.2	29.5	16.2	20.6325	16.2	1.95975	16.2	0.3195
16.4	58.275	16.4	52.15	16.4	379			16.4	74.175				16.4	30.825	16.4	21.8025	16.4	1.97725	16.4	0.33625
16.6	64.425	16.6	57.825					16.6	81.975				16.6	32.15	16.6	23.0175	16.6	2.153	16.6	0.34925
16.8	71.15	16.8	63.05					16.8	90.475				16.8	33.45	16.8	24.2725	16.8	2.206	16.8	0.36675
17	78.475	17	69.2					17	99.75				17	34.775	17	25.575	17	2.2315	17	0.3865
17.2	86.5	17.2	76.425					17.2	109.85				17.2	36.2	17.2	26.95	17.2	2.36675	17.2	0.40125
17.4	95.275	17.4	84.025					17.4	120.875				17.4	37.725	17.4	28.35	17.4	2.555	17.4	0.41025
17.6	104.9	17.6	92.175					17.6	132.675				17.6	39.2	17.6	29.825	17.6	2.3895	17.6	0.43
17.8	115.425	17.8	101.45					17.8	145.725				17.8	40.875	17.8	31.325	17.8	2.47725	17.8	0.44675
18	126.725	18	110.975					18	159.925				18	42.625	18	32.9	18	2.5775	18	0.465
18.2	139.325	18.2	122.3					18.2	175.375				18.2	44.4	18.2	34.525	18.2	2.67	18.2	0.4835
18.4	153.125	18.4	133.675					18.4	192.125				18.4	46.05	18.4	36.2	18.4	2.795	18.4	0.5055
18.6	168.25	18.6	146.2					18.6	210.275				18.6	47.725	18.6	37.95	18.6	2.8675	18.6	0.5285
18.8	184.725	18.8	160.425					18.8	229.95				18.8	49.5	18.8	39.775	18.8	3.005	18.8	0.546
19	202.75	19	175.625					19	250.5				19	51.375	19	41.625	19	3.1075	19	0.56875
19.2	222.25	19.2	192.425										19.2	53.25	19.2	43.55	19.2	3.1825	19.2	0.60825
19.4	243.575	19.4	210.45										19.4	55.2	19.4	45.525	19.4	3.44	19.4	0.616
		19.6	229.725										19.6	57.225	19.6	47.575	19.6	3.565	19.6	0.64275
		19.8	251										19.8	59.175	19.8	49.7	19.8	3.5825	19.8	0.667
		20	274.25										20	61.2	20	51.85	20	3.655	20	0.6955
		20.2	299.5
														--

## Sheet: Fig. 3
Fig. 3a											Fig. 3b
mCBP		1DPCz		2DPCz		3DPCz		HDT-1			HDT-1:mCBP		HDT-1:1DPCz		HDT-1:2DPCz		HDT-1:3DPCz
Thickness (nm)	Surface potential (V)	Thickness (nm)	Surface potential (V)	Thickness (nm)	Surface potential (V)	Thickness (nm)	Surface potential (V)	Thickness (nm)	Surface potential (V)		Thickness (nm)	Surface potential (V)	Thickness (nm)	Surface potential (V)	Thickness (nm)	Surface potential (V)	Thickness (nm)	Surface potential (V)
5	-0.0143	4.7942	-0.051	4.955	-0.0653	5	-0.0432	5	0.1733		5	0.1537	7.61905	-0.0336	5	0.0659	5	0.125
10	0.0056	9.5884	-0.0606	9.91	-0.2207	10	-0.0426	10	0.1813		50	0.3732	76.1905	0.0863	50	-0.773	50	0.5751
50	-0.2437	47.942	-0.1536	49.55	-2.1609	50	0.0348	50	0.4503		80	0.5483	129.524	0.1816	80	-1.3642	80	1.0081
100	-0.4956	95.884	-0.1811	99.1	-4.3948	100	0.1795	100	0.8327

## Sheet: Fig. 4
Fig. 4a									Fig. 4b
mCBP		1DPCz		2DPCz		3DPCz			mCBP		1DPCz		2DPCz		3DPCz
Current density (mA cm-2)	External quantum efficiency (%)	Current density (mA cm-2)	External quantum efficiency (%)	Current density (mA cm-2)	External quantum efficiency (%)	Current density (mA cm-2)	External quantum efficiency (%)		Time (hours)	L/L0	Time (hours)	L/L0	Time (hours)	L/L0	Time (hours)	L/L0
1.5e-07	1146.28	-9.25e-07	-200.491	1.675e-06	69.4246	-2.8e-06	-57.9236		0.0026	1	0.00262	1	0.00262	1	0.00273	1
1.375e-06	181.735	4.85e-06	72.5715	-3.675e-06	-34.2218	9.325e-06	40.3401		0.02404	0.99941	0.03862	0.99761	0.02412	0.98899	0.03877	0.96948
0.0001593	25.6399	0.0004538	27.298	7.75e-07	208.133	0.0006599	16.0102		0.05851	0.99705	0.0731	0.99581	0.09855	0.97799	0.11322	0.94918
0.00132	24.3748	0.00407	27.0448	9.7e-06	24.8439	0.01233	13.9297		0.08449	0.99528	0.09907	0.99521	0.12872	0.97484	0.14336	0.94395
0.00653	24.9027	0.02107	26.455	6.475e-05	19.7419	0.07432	12.9266		0.11938	0.9941	0.13393	0.99461	0.15359	0.97248	0.16826	0.93884
0.0225	25.3334	0.07478	25.8119	0.0003895	20.3483	0.2263	12.3928		0.14529	0.99233	0.15984	0.99402	0.1885	0.97091	0.20313	0.93322
0.06818	25.2038	0.2043	25.2528	0.00225	20.3271	0.4842	11.9591		0.18022	0.99116	0.19477	0.99402	0.23562	0.96777	0.25025	0.92658
0.1774	24.872	0.4621	24.6166	0.01088	20.3904	0.8829	11.544		0.25094	0.9888	0.26552	0.99222	0.27164	0.96619	0.28631	0.92237
0.3772	24.6351	0.9075	23.8893	0.04188	19.7207	1.464	11.2129		0.27854	0.98821	0.29312	0.99222	0.30661	0.96384	0.32125	0.91765
0.6983	24.5567	1.597	23.1735	0.1235	19.406	2.262	10.8516		0.30876	0.98703	0.32341	0.99102	0.34711	0.96226	0.36167	0.9133
1.184	24.416	2.576	22.584	0.2964	19.0236	3.312	10.5198		0.36885	0.98526	0.36919	0.99102	0.40019	0.95912	0.40062	0.90909
1.877	24.1777	3.876	21.799	0.6132	18.5549	4.648	10.1808		0.40949	0.98526	0.42411	0.98923	0.43155	0.95833	0.44621	0.90488
2.816	24.0297	5.52	21.0622	1.127	18.0213	6.301	9.91961		0.45305	0.98408	0.46767	0.98923	0.4665	0.95676	0.48116	0.90117
4.034	23.653	7.519	20.3524	1.886	17.514	8.298	9.62194		0.49009	0.9829	0.50457	0.98923	0.50151	0.95519	0.51617	0.89785
5.555	23.2444	9.874	19.6388	2.929	16.9568	10.66	9.31616		0.53939	0.98172	0.55397	0.98803	0.52272	0.95519	0.53673	0.89632
7.396	22.78	12.58	18.9433	4.301	16.4883	13.39	9.02281		0.57482	0.98113	0.58943	0.98803	0.55414	0.95362	0.56879	0.89339
9.566	22.2928	15.63	18.3854	6.034	15.91	16.5	8.73979		0.60144	0.98054	0.61599	0.98803	0.61152	0.95126	0.62614	0.88853
12.08	21.8756	19	17.7557	8.161	15.3424	19.99	8.46951		0.6223	0.98113	0.63624	0.98743	0.68617	0.9489	0.70082	0.88266
14.9	21.341	22.71	17.1587	10.71	14.7711	23.84	8.20242		0.65924	0.97995	0.67385	0.98683	0.7135	0.9489	0.72811	0.88126
18.07	20.8261	26.78	16.5704	13.68	14.2201	28.06	7.94331		0.68497	0.97877	0.69955	0.98743	0.76933	0.94654	0.78394	0.8764
21.47	20.4079	31.28	16.1157	17.07	13.6755	32.68	7.68865		0.74509	0.97818	0.74543	0.98564	0.82972	0.94418	0.8301	0.87321
25.29	20.0392	36.18	15.5854	20.89	13.2324	37.77	7.49383		0.76459	0.97818	0.77881	0.98624	0.87358	0.9434	0.88819	0.86964
29.45	19.5764	41.56	15.0701	25.08	12.7441	43.36	7.26362		0.78874	0.977	0.80329	0.98564	0.93129	0.94261	0.94592	0.86568
34.03	19.1116	47.43	14.5686	29.72	12.2956	49.48	7.01197		0.82358	0.977	0.83819	0.98564	0.95264	0.94182	0.96699	0.86479
39.05	18.6591	53.85	14.0859	34.88	11.8212	56.2	6.79345		0.84865	0.97642	0.8631	0.98564	0.98238	0.94025	0.99699	0.86236
44.55	18.2091	60.86	13.6127	40.56	11.438	63.54	6.56029		0.89767	0.97583	0.91225	0.98444	1.01275	0.94025	1.02738	0.86057
50.56	17.761	68.46	13.1545	46.4	11.1278	71.59	6.34176		0.92089	0.97524	0.93547	0.98504	1.18646	0.93632	1.20109	0.85049
57.13	17.3174	76.72	12.7086	53.1	10.7443	80.53	6.14092		0.9557	0.97465	0.97031	0.98444	1.37969	0.9316	1.39429	0.83989
64.28	16.8834	85.66	12.2797	60.44	10.3703	90.09	5.9295		0.99067	0.97406	1.00522	0.98384	1.5636	0.92767	1.57825	0.83069
72.09	16.6058	95.33	11.8597	68.49	10.0081	100.6	5.71846		1.01491	0.97347	1.19031	0.98265	1.74668	0.92374	1.76133	0.82227
80.56	16.1502	105.8	11.5443	77.29	9.65964	111.9	5.51061		1.20365	0.97111	1.38192	0.98085	2.24477	0.91509	2.24496	0.80235
89.76	15.749	117	11.1579	86.87	9.32291	124.4	5.30189		1.37355	0.96875	1.55558	0.97965	2.45305	0.91195	2.41829	0.79584
99.73	15.3627	129	10.7848	97.29	8.99592	137.8	5.09561		1.54874	0.96698	1.7279	0.97846	2.72349	0.90802	2.63099	0.78818
110.5	14.9913	141.9	10.4329	108.6	8.677	152.3	4.89268		1.72074	0.96462	1.91077	0.97726	2.92104	0.90487	2.80622	0.78192
122.2	14.6039	155.7	10.0886	120.9	8.36711	168	4.6905		1.89622	0.96285	2.09058	0.97666	3.10063	0.90252	3.03298	0.77426
134.7	14.2061	170.3	9.75431	134.1	8.06798	184.9	4.49147		2.07607	0.96108	2.27301	0.97546	3.28477	0.90016	3.20857	0.76851
148.2	13.8677	185.8	9.4323	148.3	7.77544	203	4.29229		2.25843	0.95932	2.45527	0.97427	3.46342	0.89701	3.38927	0.76277
162.7	13.4864	202.3	9.12463	163.6	7.55065	222.3	4.09216		2.44072	0.95696	2.6327	0.97307	3.6436	0.89465	3.57775	0.75741
178.2	13.1438	219.7	8.8428	179.9	7.27439	242.8	3.89131		2.61816	0.95519	2.81265	0.97187	3.81623	0.89308	3.75299	0.7523
194.8	12.7996	237.9	8.53346	197.3	7.02063				2.79808	0.95401	3.0038	0.97127	3.98716	0.89072	3.9346	0.74745
212.4	12.466			215.7	6.7359				2.99784	0.95224	3.18597	0.97008	4.17774	0.88836	4.12252	0.74183
230.9	12.1285			235.1	6.47036				3.17699	0.95047	3.36053	0.96888	4.36627	0.88601	4.30575	0.7371
250	11.6611								3.35169	0.9487	3.56141	0.96828	4.55951	0.88443	4.48098	0.73276
									3.54684	0.94752	3.73799	0.96709	4.73447	0.88129	4.65702	0.72817
									3.72345	0.94575	3.9184	0.96649	4.91535	0.87972	4.83862	0.7237
									3.90393	0.94399	4.10398	0.96529	5.08818	0.87814	5.0239	0.71948
									4.08941	0.94281	4.29358	0.96469	5.26029	0.875	5.19635	0.71527
									4.27907	0.94104	4.48075	0.96409	5.47456	0.87343	5.37919	0.7108
									4.46618	0.93986	4.6508	0.9629	5.64611	0.87107	5.54894	0.70697
									4.63652	0.93868	4.82395	0.9623	5.82753	0.8695	5.72149	0.70352
									4.81809	0.93691	5.01567	0.9611	6.01405	0.86714	5.91503	0.69931
									5.00677	0.93573	5.19227	0.9605	6.19161	0.86478	6.08617	0.69548
									5.17803	0.93455	5.37759	0.9599	6.36749	0.86399	6.25687	0.69229
									5.36302	0.93278	5.56797	0.95871	6.54773	0.86164	6.4383	0.68859
									5.55344	0.9316	5.73928	0.95811	6.71977	0.86006	6.62153	0.68501
									5.72514	0.93042	5.90963	0.95751	6.90569	0.85849	6.80989	0.68169
									5.89536	0.92925	6.07961	0.95631	7.09148	0.85692	6.99768	0.67773
									6.06563	0.92748	6.25169	0.95631	7.27498	0.85535	7.18081	0.67441
									6.23719	0.92689	6.42449	0.95512	7.44893	0.85299	7.36221	0.67109
									6.4099	0.92571	6.61793	0.95452	7.61943	0.8522	7.57766	0.66726
									6.61198	0.92394	6.80683	0.95332	7.81017	0.84984	7.75897	0.66369
									6.79793	0.92276	6.98145	0.95332	7.98664	0.84827	7.93554	0.66113
									6.96779	0.92158	7.17133	0.95272	8.15779	0.8467	8.11884	0.65794
									7.15674	0.9204	7.35446	0.95153	8.3387	0.84513	8.3024	0.65449
									7.33993	0.91922	7.52875	0.95093	8.51566	0.84355	8.48137	0.65156
									7.51419	0.91804	7.70645	0.95033	8.71906	0.84198	8.65259	0.64888
									7.69192	0.91686	7.87938	0.94973	8.9011	0.83962	8.82435	0.64632
									7.86482	0.91568	8.06481	0.94853	9.0771	0.83884	9.00782	0.643
									8.05022	0.9145	8.23956	0.94794	9.25388	0.83726	9.19293	0.64032
									8.22499	0.91333	8.41259	0.94794	9.42778	0.83569	9.36815	0.63726
									8.40661	0.91156	8.59504	0.94674	9.60851	0.83412	9.54818	0.63496
									8.5862	0.91097	8.77364	0.94614	9.77918	0.83333	9.72554	0.63202
									8.75902	0.91038	8.9427	0.94554	9.96607	0.83097	9.90733	0.62909
									8.92929	0.9092	9.11682	0.94494	10.1444	0.8294	10.0841	0.62692
									9.10229	0.90743	9.29595	0.94434	10.3285	0.82862	10.2671	0.62385
									9.28139	0.90684	9.48118	0.94315	10.5271	0.82626	10.4483	0.62194
									9.46662	0.90566	9.6641	0.94315	10.7138	0.82547	10.6429	0.619
									9.64957	0.90448	9.83436	0.94195	10.8884	0.8239	10.8124	0.61632
									9.82006	0.9033	10.0039	0.94135	11.0684	0.82311	10.9939	0.61376
									9.99023	0.90212	10.1786	0.94075	11.2512	0.82075	11.1663	0.61198
									10.1727	0.90094	10.3806	0.94016	11.4345	0.81997	11.3486	0.6093
									10.3718	0.90035	10.5615	0.93956	11.6115	0.81761	11.5684	0.60661
									10.547	0.89976	10.7413	0.93896	11.8114	0.81682	11.7612	0.60393
									10.7267	0.898	10.9248	0.93836	11.9968	0.81525	11.9332	0.60151
									10.9103	0.89741	11.1055	0.93716	12.1753	0.81368	12.103	0.59921
									11.091	0.89623	11.2776	0.93716	12.6898	0.80975	12.6151	0.59334
									11.2631	0.89564	11.4481	0.93656	13.2048	0.80582	13.1322	0.58695
									11.4342	0.89505	11.6393	0.93597	13.7231	0.80267	13.6518	0.58095
									11.6247	0.89387	11.812	0.93537	14.2393	0.79874	14.1665	0.57533
									11.7974	0.89269	11.9971	0.93477	14.7546	0.79481	14.6723	0.56971
									11.9913	0.89151	12.1743	0.93357	15.2612	0.79167	15.1928	0.56384
									12.1654	0.89033	12.6861	0.93178	15.7773	0.78852	15.7053	0.55873
									12.6715	0.88738	13.1995	0.92998	16.296	0.78522	16.2129	0.55375
									13.1849	0.88443	13.7078	0.92819	16.8027	0.78192	16.7206	0.54865
									13.6933	0.88208	14.2192	0.92699	17.3112	0.77901	17.2348	0.54379
									14.2047	0.87913	14.7244	0.92519	17.8198	0.7761	17.7867	0.53882
									14.7099	0.87618	15.2302	0.924	18.3246	0.7728	18.2928	0.53358
									15.2158	0.87382	15.7355	0.9228	18.8286	0.76989	18.7978	0.52975
									15.721	0.87087	16.2418	0.92101	19.3325	0.7669	19.312	0.52477
									16.2273	0.86851	16.7503	0.91981	19.8448	0.76384	19.8369	0.52081
									16.7443	0.86557	17.2577	0.91801	20.3572	0.76046	20.3546	0.51622
									17.2491	0.86321	17.7653	0.91622	20.8632	0.75794	20.8624	0.51239
									17.7711	0.86085	18.2768	0.91442	21.3859	0.75487	21.4063	0.50804
									18.2791	0.8579	18.7813	0.91323	21.8966	0.75236	21.9169	0.50421
									18.7872	0.85554	19.2905	0.91203	22.4037	0.74945	22.424	0.50026
									19.3078	0.85259	19.8097	0.91083	22.9382	0.74654	22.9586	0.49655
									19.8425	0.85083	20.3144	0.90904	23.444	0.74316
									20.3548	0.84788	20.8326	0.90724	23.9467	0.74096
									20.8602	0.84611	21.3384	0.90604	24.4593	0.73805
									21.3657	0.84316	21.8555	0.90425	24.9688	0.73553
									21.8876	0.84139	22.3744	0.90305	25.493	0.73278
									22.4314	0.83844	22.8894	0.90186	25.9979	0.73027
									22.9465	0.83667	23.3954	0.90006	26.5414	0.72752
									23.453	0.83373	23.9087	0.89946	27.0553	0.72476
									23.9617	0.83196	24.427	0.89707	27.5695	0.72256
									24.4642	0.8296	24.938	0.89647	28.0853	0.71965
									24.9731	0.82783	25.4415	0.89467	28.5987	0.71808
									25.487	0.82488	25.9506	0.89348	29.1089	0.71588
									25.9943	0.8237	26.5001	0.89228	29.6129	0.71336
									26.5166	0.82134	27.0136	0.89108	30.1198	0.7103
									27.0435	0.81899	27.5211	0.88869	30.6372	0.70802
									27.547	0.81663	28.0376	0.88809	31.1547	0.70582
									28.0565	0.81427	28.5632	0.8863	31.6661	0.70346
									28.5717	0.8125	29.0716	0.8851	32.1763	0.70134
									29.0825	0.81073	29.5882	0.8839	32.6861	0.6989
									29.5886	0.80837	30.1062	0.88211	33.1923	0.69638
									30.0923	0.8066	30.6298	0.88091	33.7083	0.69513
									30.6154	0.80483	31.1354	0.88031	34.2144	0.6919
									31.121	0.80248	31.6411	0.87852	34.7167	0.69009
									31.6266	0.80012	32.1442	0.87732	35.2258	0.68789
									32.1388	0.79835	32.662	0.87612	35.7359	0.68585
									32.6532	0.79599	33.1772	0.87493	36.2401	0.68381
									33.1627	0.79422	33.6923	0.87373	36.7712	0.68231
									33.6778	0.79245	34.2051	0.87253	37.3092	0.68011
									34.1906	0.79068	34.7075	0.87133	37.8454	0.67775
									34.6941	0.78892	35.214	0.86954	38.3541	0.67531
									35.1995	0.78715	35.7299	0.86894	38.8684	0.67351
									35.7154	0.78479	36.2428	0.86774	39.3832	0.67123
									36.2283	0.78302	36.7589	0.86655	39.8981	0.66903
									36.7445	0.78125	37.2794	0.86475	40.4013	0.66722
									37.2735	0.77889	37.8125	0.86415	40.9173	0.66486
									37.8037	0.77712	38.3279	0.86236	41.4315	0.66297
									38.3136	0.77535	38.8441	0.86116	41.9728	0.66124
									38.8297	0.77358	39.3571	0.85996	42.4845	0.6592
									39.3426	0.77182	39.8611	0.85877	43.0113	0.65731
									39.8472	0.77005	40.3746	0.85757	43.529	0.6555
									40.3601	0.76828	40.8918	0.85697	44.0455	0.65346
									40.8773	0.76651	41.398	0.85518	44.5518	0.65118
									41.3836	0.76474	41.9039	0.85458	45.0603	0.64969
									41.8893	0.76238	42.4144	0.85338	45.5638	0.6478
									42.4085	0.76061	42.9215	0.85218	46.0744	0.64599
									42.9129	0.75884	43.4367	0.85099	46.5868	0.64418
									43.4222	0.75767	43.983	0.84979	47.0914	0.64237
									43.9685	0.7559	44.4999	0.84859	47.6005	0.64064
									44.4854	0.75413	45.1499	0.848	48.1197	0.63892
									45.1355	0.75177	45.6777	0.8468	48.6244	0.63719
									45.6633	0.75059	46.2145	0.8456	49.1425	0.6353
									46.2001	0.74882	46.7365	0.8444	49.6484	0.63373
									46.7221	0.74705	47.2735	0.84321	50.1655	0.63215
									47.2591	0.74528	47.7896	0.84141	50.6806	0.63003
									47.7837	0.74292	48.3098	0.84081	51.1986	0.62901
									48.301	0.74175	48.8273	0.83962	51.7054	0.62673
									48.8128	0.73998	49.3432	0.83842	52.2187	0.62571
									49.3288	0.73821	49.8459	0.83722	52.737	0.62343
									49.8324	0.73703	50.3495	0.83603	53.248	0.62193
									50.3359	0.73526	50.8672	0.83483	53.7515	0.62036
									50.8528	0.73349	51.3806	0.83423	54.2606	0.61918
									51.3661	0.73231	51.8899	0.83303	54.8101	0.61722
									51.8754	0.73054	52.4054	0.83124	55.3236	0.61564
									52.391	0.72936	52.9349	0.83064	55.8273	0.61336
									52.929	0.727	53.4438	0.83004	56.3466	0.6125
									53.4351	0.72524	53.9738	0.82885	56.8732	0.61069
									53.9594	0.72406	54.4918	0.82765	57.3816	0.60912
									54.4774	0.72229	55.009	0.82705	57.8982	0.60739
									54.9946	0.72111	55.6052	0.82525	58.4162	0.6059
									55.5907	0.71934	56.1172	0.82466	58.9398	0.6048
									56.1028	0.71757	56.6323	0.82346	59.4453	0.60299
									56.6179	0.71639	57.1414	0.82226	59.9511	0.60181
									57.1269	0.71462	57.6457	0.82166	60.4539	0.59984
									57.6318	0.71344	58.1511	0.82047	60.9682	0.59882
									58.1453	0.71167	58.6716	0.81867	61.4863	0.59693
									58.6628	0.70991	59.1856	0.81747	62.0023	0.59528
									59.1711	0.70873	59.7018	0.81688	62.515	0.59371
									59.6874	0.70755	60.2153	0.81568	63.0172	0.593
									60.2009	0.70637	60.7316	0.81508	63.524	0.59104
									60.7172	0.7046	61.2481	0.81388	64.0399	0.58962
									61.2337	0.70283	61.7551	0.81329	64.5528	0.58836
									61.7407	0.70165	62.307	0.81209	65.0688	0.58679
									62.2925	0.69988	62.8143	0.81089	65.5894	0.58577
									62.7998	0.6987	63.32	0.80969	66.1186	0.58443
									63.3141	0.69752	63.8359	0.8091	66.6369	0.58215
									63.8271	0.69575	64.351	0.8079	67.1541	0.5809
									64.3365	0.69458	64.8547	0.8067	67.6671	0.5794
									64.8409	0.69281	65.3576	0.80551	68.171	0.57822
									65.3443	0.69163	66.0029	0.80491	68.6845	0.57704
									65.9885	0.68986	66.5254	0.80371	69.2018	0.57571
									66.511	0.68868	67.0385	0.80311	69.7079	0.57414
									67.0242	0.68691	67.5533	0.80132	70.2138	0.57288
									67.5375	0.68573	68.1324	0.80072	70.7244	0.57162
									68.1166	0.68455	68.6516	0.79952	71.2274	0.57036
									68.6445	0.68278	69.1877	0.79832	71.7457	0.5691
									69.1753	0.6816	69.6979	0.79713	72.2929	0.56777
									69.6821	0.67983	70.2395	0.79653	72.8099	0.56619
									70.2238	0.67925	70.7492	0.79533	73.4555	0.56525
									70.7334	0.67748	71.2553	0.79414	73.9833	0.56407
									71.2395	0.6763	71.7662	0.79354	74.5201	0.56274
									71.7505	0.67512	72.2781	0.79234	75.042	0.56124
									72.2624	0.67394	72.794	0.79174	75.5791	0.56014
									72.7782	0.67276	73.3149	0.79054	76.0952	0.55841
									73.2992	0.67158	73.822	0.78995	76.6115	0.55747
									73.815	0.66981	74.3363	0.78875	77.1249	0.5559
									74.3238	0.66804	74.8966	0.78755	77.6303	0.55503
									74.8809	0.66745	75.406	0.78695	78.151	0.55369
									75.3903	0.66627	75.9096	0.78576	78.6548	0.55212
									75.8941	0.6645	76.4242	0.78516	79.1727	0.55102
									76.4084	0.66333	76.9292	0.78396	79.6861	0.54984
									76.9134	0.66215	77.4407	0.78336	80.1954	0.54898
									77.4251	0.66097	77.9599	0.78217	80.711	0.54733
									77.9441	0.65979	78.4696	0.78157	81.2405	0.54646
									78.4538	0.65861	79.02	0.78037	81.7455	0.54497
									79.0129	0.65743	79.5428	0.77977	82.2713	0.54387
									79.5303	0.65625	80.06	0.77858	82.7771	0.54285
									80.0443	0.65448	80.5712	0.77738	83.2888	0.54167
									80.5554	0.65389	81.115	0.77678	83.7968	0.54033
									81.0993	0.65271	81.619	0.77558	84.2999	0.53939
									81.6035	0.65094	82.1227	0.77558	84.8148	0.53836
									82.1073	0.64976	82.6286	0.77439	85.339	0.53719
									82.6129	0.64858	83.1392	0.77319	85.8838	0.53569
									83.1235	0.64741	83.6463	0.77259	86.3886	0.53451
									83.6306	0.64623	84.1637	0.77139	86.8919	0.53349
									84.1566	0.64505	84.6811	0.7708	87.3993	0.53231
									84.6687	0.64446	85.1997	0.7696	87.9691	0.53121
									85.184	0.64328	85.731	0.769	88.4797	0.53011
									85.7152	0.6421	86.2476	0.7678	88.9875	0.52909
									86.2318	0.64092	86.7586	0.76661	89.495	0.52775
									86.7429	0.63974	87.2639	0.76601	89.9996	0.52689
									87.2481	0.63856	87.7726	0.76541	90.5183	0.52547
									87.757	0.63738	88.2767	0.76421	91.0287	0.52453
									88.2612	0.6362	88.7902	0.76361	91.5459	0.52343
									88.7744	0.63502	89.3019	0.76242	92.0601	0.52241
									89.2948	0.63384	89.8151	0.76182	92.5758	0.52123
									89.8026	0.63267	90.3238	0.76062	93.0918	0.52005
									90.308	0.63208	90.8387	0.76002	93.6037	0.51926
									90.8229	0.63031	91.3411	0.75883	94.3085	0.51808
									91.3263	0.62913	91.8447	0.75823	94.831	0.51682
									91.8296	0.62854	92.3521	0.75763	95.344	0.51549
									92.3364	0.62736	92.856	0.75643	95.8589	0.51462
									92.8405	0.62618	93.3705	0.75583	96.4393	0.51329
									93.3548	0.62559	93.8756	0.75524	96.9585	0.51258
									93.8599	0.62441	94.3832	0.75404	97.4907	0.5114
									94.3762	0.62264	94.9013	0.75344	97.9992	0.51014
									94.8888	0.62205	95.4132	0.75224	98.5464	0.50936
									95.3975	0.62087	95.93	0.75165	99.056	0.5081
									95.9142	0.62028	96.5021	0.75105	99.562	0.50723
									96.4864	0.6191	97.0051	0.74925	100.073	0.50605
									97.0002	0.61792	97.5123	0.74925	100.585	0.50535
									97.5139	0.61675	98.0246	0.74746	101.101	0.50409
									98.019	0.61557	98.5275	0.74746	101.622	0.50346
									98.5221	0.61439	99.0308	0.74566	102.129	0.50236
									99.0255	0.61321	99.5479	0.74566	102.639	0.50126
									99.5371	0.61262	100.059	0.74446	103.198	0.50039
									100.045	0.61144	100.566	0.74387	103.713	0.49929
									100.549	0.61085	101.083	0.74267
									101.066	0.60967	101.594	0.74207
									101.577	0.60908	102.112	0.74087
									102.095	0.6079	102.626	0.74087
									102.609	0.60672	103.139	0.73968
									103.122	0.60554	103.655	0.73848
									103.638	0.60436	104.16	0.73788
									104.143	0.60377	104.673	0.73728
									104.662	0.60259	105.221	0.73668
									105.208	0.602	105.729	0.73609
									105.712	0.60083	106.246	0.73489
									106.229	0.59965	106.801	0.73489
									106.784	0.59847	107.32	0.73309
									107.303	0.59788	107.831	0.7325
									107.814	0.5967	108.347	0.7313
									108.33	0.59552	108.861	0.7313
									108.844	0.59493	109.377	0.7301
									109.36	0.59375	109.882	0.7295
									109.871	0.59257	110.387	0.72831
									110.395	0.59198	110.895	0.72831
									110.905	0.5908	111.44	0.72711
									111.423	0.59021	111.943	0.72591
									111.927	0.58892	112.447	0.72591
									112.43	0.58797	112.951	0.72472
									112.934	0.58744	113.465	0.72472
									113.448	0.58638	113.974	0.72292
									113.957	0.58538	114.487	0.72292
									114.47	0.58461	114.99	0.72113
									114.994	0.58343	115.503	0.72113
									115.502	0.58272	116.011	0.71993
									116.009	0.58172	116.515	0.71993
									116.527	0.58078	117.024	0.71873
									117.035	0.58001	117.541	0.71813
									117.552	0.57901	118.059	0.71753
									118.07	0.57824	118.564	0.71694
									118.575	0.57712	119.068	0.71574
									119.08	0.57647	119.578	0.71514
									119.589	0.57547	120.089	0.71514
									120.107	0.57453	120.602	0.71335
									120.612	0.574	121.118	0.71335
									121.126	0.57305	121.627	0.71215
									121.638	0.57223	122.132	0.71155
									122.144	0.57134	122.64	0.71095
									122.654	0.57058	123.151	0.71035
									123.162	0.56963	124.155	0.70916
									124.166	0.56769	125.158	0.70736
									125.169	0.56621	126.172	0.70616
									126.183	0.56474	127.182	0.70437
									127.199	0.56279	128.194	0.70317
									128.204	0.56138	129.207	0.70138
									129.216	0.55991	130.222	0.70018
									130.233	0.55814	131.234	0.69898
									131.246	0.55637	132.243	0.69779
									132.255	0.55483	133.257	0.69659
									133.268	0.55318	134.261	0.69479
									134.273	0.55183	135.269	0.693
									135.28	0.55029	136.277	0.6924
									136.288	0.54864	137.285	0.6906
									137.303	0.54723	138.303	0.68941
									138.313	0.54564	139.317	0.68761
									139.326	0.54434	140.328	0.68701
									140.34	0.54269	141.345	0.68522
									141.356	0.54127	142.36	0.68402
									142.372	0.54015	143.376	0.68282
									143.388	0.5385	144.388	0.68163
									144.401	0.53685	145.404	0.68043
									145.415	0.5355	146.411	0.67864
									146.433	0.53408	147.419	0.67804
									147.453	0.53255	148.434	0.67624
									148.467	0.53107	149.447	0.67504
									149.478	0.52983	150.45	0.67385
									150.484	0.52842	151.464	0.67265
									151.492	0.52665	152.475	0.67145
									152.504	0.52565	153.478	0.67026
									153.522	0.52417	154.483	0.66906
									154.53	0.52282	155.501	0.66727
									155.545	0.52123	156.51	0.66607
									156.558	0.51993	157.523	0.66487
									157.574	0.51863	158.542	0.66367
									158.584	0.51698	159.553	0.66188
									159.59	0.51568	160.561	0.66128
									160.602	0.51439	161.571	0.65949
									161.611	0.51297	162.584	0.65829
									162.614	0.51185	163.596	0.65709
									163.624	0.5105	164.601	0.65589
									164.63	0.5092	165.612	0.6547
									165.64	0.5079	166.629	0.6535
									166.658	0.5066	167.643	0.6523
									167.677	0.50542	168.65	0.65111
									168.683	0.50407	169.664	0.64991
									169.689	0.50295	170.681	0.64871
									170.693	0.50165	171.685	0.64752
									171.697	0.50053	172.687	0.64692
									172.7	0.49941	173.7	0.64512
											174.713	0.64393
											175.729	0.64273
											176.753	0.64213
											177.757	0.64093
											178.779	0.63974
											179.785	0.63854
											180.794	0.63734
											181.801	0.63674
											182.818	0.63555
											183.829	0.63375

## Sheet: Fig. 5
Fig. 5a					Fig. 5b							Fig. 5c							Fig. 5d
mCBP		1DPCz			mCBP			1DPCz				mCBP			1DPCz				mCBP		1DPCz
Wavelength (nm)	Norm. intensity	Wavelength (nm)	Norm. intensity		Voltage (V)	Current density (mA cm-2)	Luminance (cd m-2)	Voltage (V)	Current density (mA cm-2)	Luminance (cd m-2)		Current density (mA cm-2)	External quantum efficiency (%)	Current efficiency (cd A-1)	Current density (mA cm-2)	External quantum efficiency (%)	Current efficiency (cd A-1)		Time (hours)	L/L0	Time (hours)	L/L0
380	0.0047	380	0.00525		-2	-2.138e-05	--	-2	-2.223e-05	--		2.575e-06	75.8335	52.4	2.393e-05	26.0508	39.9		0.00267	1	0.00252	1
381	0.00473	381	0.00501		-1.8	-1.405e-05	--	-1.8	-1.555e-05	--		-2.5e-08	-6080.99	-5420	0.000476	21.2153	40.6		0.05335	0.99987	0.07507	0.99828
382	0.0038	382	0.00382		-1.6	-1.155e-05	--	-1.6	-1.378e-05	--		9.64e-05	25.9031	45.2	0.00292	21.3325	40.2		0.07727	0.99908	0.09906	0.99854
383	0.00316	383	0.00352		-1.4	-9.125e-06	--	-1.4	-9.15e-06	--		0.0007335	23.9207	42	0.01088	21.1061	39.4		0.10119	0.99974	0.12297	0.99788
384	0.00326	384	0.00312		-1.2	-7.2e-06	--	-1.2	-8.925e-06	--		0.00335	24.1464	41.5	0.03056	20.923	38.9		0.13645	0.99855	0.15824	0.99762
385	0.00327	385	0.00307		-1	-6.3e-06	--	-1	-7.675e-06	--		0.01085	24.05	40.4	0.07112	20.6822	38.4		0.1665	0.99829	0.18826	0.99762
386	0.00279	386	0.00281		-0.8	-5.925e-06	--	-0.8	-6.05e-06	--		0.02732	23.9249	39.6	0.1446	20.1984	37.4		0.22943	0.99802	0.25122	0.99709
387	0.00281	387	0.0023		-0.6	-4.575e-06	--	-0.6	-4.625e-06	--		0.05785	23.7601	39	0.2659	19.7131	36.6		0.25036	0.99723	0.27112	0.99735
388	0.0022	388	0.00245		-0.4	-4.525e-06	--	-0.4	-4e-07	--		0.1084	23.4099	38.1	0.4523	19.0434	35.3		0.28613	0.99697	0.30794	0.99696
389	0.00193	389	0.00257		-0.2	-1.12e-05	--	-0.2	-5.325e-06	--		0.1863	23.0209	37.3	0.7234	18.345	34		0.30706	0.99763	0.32791	0.99709
390	0.0022	390	0.00175		3e-07	-2.925e-06	--	-3e-07	-2.225e-06	--		0.3003	22.7184	36.8	1.102	17.6126	32.7		0.34846	0.99697	0.34855	0.99722
391	0.00192	391	0.00204		0.2	-3.35e-06	--	0.2	-3.1e-06	--		0.4612	22.292	36	1.615	17.0552	31.6		0.37206	0.99644	0.39385	0.99629
392	0.00184	392	0.00199		0.4	-3.2e-06	--	0.4	-7.75e-07	--		0.681	21.8533	35.2	2.292	16.2497	30.2		0.40655	0.99618	0.4283	0.99669
393	0.00197	393	0.00189		0.6	-4.775e-06	--	0.6	-3.025e-06	--		0.9732	21.36	34.4	3.164	15.5147	28.9		0.44264	0.99592	0.46438	0.99682
394	0.00189	394	0.0016		0.8	9.25e-07	--	0.8	8.5e-07	--		1.353	21.0448	33.9	4.273	14.7419	27.5		0.49955	0.99605	0.52127	0.99696
395	0.00154	395	0.00191		1	-5.125e-06	--	1	-1.125e-06	--		1.837	20.5131	33	5.642	14.0352	26.2		0.57262	0.99526	0.59437	0.9959
396	0.0017	396	0.00158		1.2	-1.825e-06	--	1.2	2.15e-06	--		2.442	19.9398	32.2	7.319	13.3397	25		0.61259	0.99526	0.63437	0.99616
397	0.00155	397	0.00168		1.4	1.45e-06	--	1.4	2.25e-06	--		3.187	19.3609	31.3	9.338	12.7971	24		0.64729	0.99526	0.66903	0.99523
398	0.0015	398	0.00158		1.6	-2e-07	--	1.6	2.475e-06	--		4.095	18.826	30.4	11.73	12.1418	22.8		0.69048	0.99526	0.7123	0.99563
399	0.00144	399	0.00152		1.8	4.75e-07	--	1.8	1.75e-06	--		5.184	18.2488	29.6	14.55	11.5335	21.7		0.72518	0.99513	0.74696	0.99576
400	0.00152	400	0.00154		2	2.575e-06	0.00135	2	2.8e-06	--		6.475	17.8316	29	17.82	10.9752	20.7		0.78469	0.995	0.78513	0.9951
401	0.00155	401	0.00146		2.2	-2.5e-08	0.00135	2.2	2.393e-05	0.00954		7.991	17.3314	28.2	21.6	10.4783	19.9		0.80587	0.99434	0.82771	0.99537
402	0.00144	402	0.00138		2.4	9.64e-05	0.04361	2.4	0.000476	0.19306		9.752	16.7543	27.4	25.89	9.98176	18.9		0.82737	0.99394	0.84879	0.99616
403	0.00146	403	0.00133		2.6	0.0007335	0.30821	2.6	0.00292	1.17387		11.78	16.2337	26.6	30.75	9.51525	18.1		0.88607	0.99421	0.90784	0.99537
404	0.00153	404	0.00136		2.8	0.00335	1.38996	2.8	0.01088	4.29094		14.1	15.7846	26	36.24	9.07814	17.3		0.92077	0.99381	0.94251	0.99484
405	0.00141	405	0.00147		3	0.01085	4.38323	3	0.03056	11.8891		16.72	15.3077	25.3	42.35	8.67273	16.5		0.97665	0.99381	0.99836	0.99537
406	0.00153	406	0.00141		3.2	0.02732	10.815	3.2	0.07112	27.3232		19.68	14.8442	24.6	49.16	8.29307	15.8		1.03105	0.99355	1.05279	0.99431
407	0.00139	407	0.0015		3.4	0.05785	22.5764	3.4	0.1446	54.123		23	14.4036	23.9	56.69	7.93616	15.1		1.23919	0.99249	1.26097	0.99365
408	0.00142	408	0.00141		3.6	0.1084	41.3325	3.6	0.2659	97.3037		26.7	13.9761	23.3	64.99	7.60105	14.5		1.43502	0.9917	1.45679	0.99431
409	0.00135	409	0.00138		3.8	0.1863	69.5176	3.8	0.4523	159.653		30.81	13.5668	22.6	74.07	7.29044	13.9		1.6172	0.99118	1.63897	0.99365
410	0.00147	410	0.00152		4	0.3003	110.469	4	0.7234	245.9		35.36	13.1716	22	83.99	7.11311	13.5		1.81067	0.99025	1.81075	0.99179
411	0.00134	411	0.0014		4.2	0.4612	165.905	4.2	1.102	360.069		40.37	12.7894	21.5	94.81	6.7991	13		2.00364	0.98973	1.98203	0.99245
412	0.00154	412	0.0015		4.4	0.681	239.643	4.4	1.615	510.95		45.87	12.423	20.9	106.5	6.54535	12.5		2.18175	0.9892	2.15625	0.99166
413	0.0015	413	0.00137		4.6	0.9732	334.671	4.6	2.292	692.597		51.9	12.239	20.6	119.1	6.31439	12		2.36282	0.98854	2.33794	0.99245
414	0.00151	414	0.00142		4.8	1.353	458.814	4.8	3.164	913.612		58.48	11.8584	20.1	132.6	6.08157	11.5		2.55074	0.98815	2.54313	0.99272
415	0.00148	415	0.00151		5	1.837	606.914	5	4.273	1175.03		65.63	11.537	19.5	147	5.87306	11.1		2.72308	0.98762	2.71772	0.9914
416	0.00148	416	0.00162		5.2	2.442	785.406	5.2	5.642	1480.4		73.41	11.2327	19.1	162.4	5.67221	10.7		2.89506	0.98749	2.90177	0.99113
417	0.00163	417	0.00157		5.4	3.187	996.997	5.4	7.319	1829.99		81.82	10.9706	18.6	178.7	5.50594	10.4		3.07356	0.98709	3.07251	0.99153
418	0.00165	418	0.00162		5.6	4.095	1246.79	5.6	9.338	2241.34		90.92	10.6576	18.1	195.9	5.32116	10		3.26405	0.98551	3.24704	0.99007
419	0.00172	419	0.00163		5.8	5.184	1534.53	5.8	11.73	2679.62		100.7	10.3906	17.7	214	5.16065	9.67		3.44552	0.98578	3.42084	0.98941
420	0.00177	420	0.00171		6	6.475	1877.65	6	14.55	3162.13		111.3	10.1655	17.3	233	5.00792	9.35		3.66675	0.98459	3.59537	0.99113
421	0.00176	421	0.00174		6.2	7.991	2256.11	6.2	17.82	3695.08		122.6	9.90225	16.9					3.84717	0.9842	3.7763	0.98888
422	0.00169	422	0.00178		6.4	9.752	2670.5	6.4	21.6	4288.93		134.7	9.6844	16.5					4.02722	0.98406	3.97502	0.99034
423	0.0018	423	0.00185		6.6	11.78	3135.11	6.6	25.89	4905.62		147.6	9.45956	16.2					4.20607	0.98288	4.15572	0.98888
424	0.00191	424	0.00186		6.8	14.1	3665.23	6.8	30.75	5563.33		161.3	9.26669	15.8					4.3818	0.98301	4.34638	0.98967
425	0.00194	425	0.0018		7	16.72	4226.28	7	36.24	6261.52		175.8	9.05595	15.5					4.57642	0.98301	4.5155	0.98862
426	0.00197	426	0.00184		7.2	19.68	4838.51	7.2	42.35	6998.49		191.2	8.86959	15.2					4.7543	0.98169	4.6855	0.98875
427	0.00212	427	0.00186		7.4	23	5501	7.4	49.16	7775.71		207.4	8.69165	14.8					4.96132	0.98183	4.8708	0.98822
428	0.00217	428	0.00212		7.6	26.7	6211.48	7.6	56.69	8586.21		224.4	8.5186	14.5					5.14194	0.98064	5.04893	0.98795
429	0.00233	429	0.00214		7.8	30.81	6978.17	7.8	64.99	9431.64		242.2	8.35813	14.2					5.32769	0.98051	5.23059	0.98835
430	0.00253	430	0.00238		8	35.36	7796.1	8	74.07	10311.6									5.51658	0.97932	5.40232	0.98703
431	0.00297	431	0.00252		8.2	40.37	8668.11	8.2	83.99	11359.6									5.68946	0.97945	5.5926	0.98835
432	0.00319	432	0.00273		8.4	45.87	9593.16	8.4	94.81	12286.9									5.8713	0.97945	5.77046	0.98756
433	0.00348	433	0.00296		8.6	51.9	10700.4	8.6	106.5	13265.8									6.06586	0.97853	5.95541	0.98584
434	0.00379	434	0.00322		8.8	58.48	11728.5	8.8	119.1	14293.4									6.24195	0.97787	6.13498	0.98729
435	0.00426	435	0.00363		9	65.63	12826.8	9	132.6	15303.1									6.41219	0.97748	6.31732	0.98663
436	0.00492	436	0.00403		9.2	73.41	13997.7	9.2	147	16352.1									6.61768	0.97748	6.50996	0.98676
437	0.00546	437	0.00449		9.4	81.82	15229.3	9.4	162.4	17411.5									6.8028	0.97643	6.71717	0.98689
438	0.00623	438	0.0051		9.6	90.92	16495.9	9.6	178.7	18510.1									6.98319	0.97656	6.88593	0.98464
439	0.00714	439	0.00567		9.8	100.7	17844.2	9.8	195.9	19594.3									7.15893	0.9755	7.06886	0.98464
440	0.0083	440	0.00664		10	111.3	19276.2	10	214	20690.5									7.33493	0.9759	7.25128	0.98557
441	0.00949	441	0.00746		10.2	122.6	20730.5	10.2	233	21776.6									7.51059	0.97537	7.43467	0.98411
442	0.01096	442	0.00862		10.4	134.7	22266.1												7.70516	0.97485	7.62423	0.98517
443	0.01266	443	0.0099		10.6	147.6	23864.1												7.88826	0.97498	7.79927	0.98491
444	0.01499	444	0.01195		10.8	161.3	25527.4												8.06735	0.97458	7.97925	0.98411
445	0.01701	445	0.01358		11	175.8	27219.6												8.23984	0.97366	8.16014	0.98451
446	0.0201	446	0.016		11.2	191.2	28984.2												8.422	0.97313	8.34784	0.98464
447	0.02325	447	0.01887		11.4	207.4	30793.1												8.59976	0.97261	8.54185	0.98332
448	0.02724	448	0.02252		11.6	224.4	32632.8												8.77516	0.97287	8.74982	0.98385
449	0.0327	449	0.0267		11.8	242.2	34500.7												8.95836	0.97208	8.93162	0.98186
450	0.03889	450	0.03246																9.15638	0.97142	9.11003	0.98292
451	0.04711	451	0.03939																9.34098	0.97221	9.2809	0.98306
452	0.05778	452	0.0484																9.51746	0.97129	9.46365	0.98266
453	0.06976	453	0.05991																9.68928	0.97116	9.6451	0.98173
454	0.08682	454	0.07587																9.86061	0.96984	9.81585	0.98239
455	0.10854	455	0.09516																10.0452	0.96958	10.0007	0.98147
456	0.13385	456	0.11919																10.2269	0.96945	10.1855	0.982
457	0.16646	457	0.14936																10.4121	0.96971	10.3643	0.98213
458	0.20657	458	0.18655																10.5968	0.96852	10.5511	0.9816
459	0.25386	459	0.23243																10.7734	0.96866	10.7779	0.9816
460	0.31078	460	0.28725																10.9637	0.968	10.9527	0.98014
461	0.37501	461	0.34982																11.1367	0.96787	11.1313	0.98067
462	0.44573	462	0.4188																11.3233	0.96734	11.305	0.9812
463	0.52367	463	0.49613																11.5081	0.96707	11.4876	0.98014
464	0.60211	464	0.57583																11.6956	0.96707	11.661	0.97922
465	0.68566	465	0.6598																11.8805	0.96589	11.8366	0.98041
466	0.76666	466	0.74114																12.061	0.96602	12.0215	0.97935
467	0.83965	467	0.81923																12.5788	0.9651	12.5394	0.97802
468	0.90278	468	0.88501																13.0876	0.96378	13.058	0.97842
469	0.95173	469	0.93929																13.6066	0.96326	13.5733	0.97802
470	0.98446	470	0.979																14.1314	0.96168	14.0977	0.97763
471	1	471	0.99819																14.6357	0.96102	14.6132	0.97657
472	0.99963	472	1																15.147	0.96023	15.1277	0.97564
473	0.98266	473	0.9887																15.6517	0.95904	15.6455	0.97498
474	0.9514	474	0.96051																16.1772	0.95851	16.1493	0.97498
475	0.9112	475	0.92094																16.6869	0.95693	16.6683	0.97432
476	0.85861	476	0.87193																17.2048	0.95614	17.1827	0.97419
477	0.80384	477	0.81358																17.7097	0.95575	17.6871	0.97233
478	0.7456	478	0.75683																18.2165	0.95443	18.2017	0.97273
479	0.68595	479	0.69679																18.7347	0.95325	18.7064	0.97154
480	0.63119	480	0.63941																19.2728	0.95259	19.2264	0.97088
481	0.57886	481	0.58625																19.7809	0.9514	19.7373	0.97008
482	0.53263	482	0.53963																20.297	0.95101	20.251	0.96942
483	0.49445	483	0.49975																20.8266	0.95009	20.7639	0.96968
484	0.46043	484	0.46462																21.3301	0.9489	21.2735	0.96836
485	0.43145	485	0.43301																21.8476	0.94772	21.7822	0.96783
486	0.40743	486	0.40852																22.3651	0.94679	22.304	0.9681
487	0.38607	487	0.38713																22.8874	0.94574	22.8343	0.9681
488	0.36792	488	0.36831																23.4069	0.94482	23.3418	0.96638
489	0.35291	489	0.3527																23.9316	0.94495	23.8471	0.9673
490	0.34146	490	0.34063																24.528	0.94324	24.3547	0.96585
491	0.33067	491	0.32929																25.0578	0.94218	24.8592	0.96598
492	0.32293	492	0.32044																25.5775	0.94205	25.3727	0.96585
493	0.31493	493	0.31249																26.0941	0.94008	25.8822	0.96571
494	0.30861	494	0.30626																26.6706	0.94073	26.3897	0.96399
495	0.30222	495	0.29996																27.1914	0.93902	26.9248	0.96386
496	0.29753	496	0.29416																27.7092	0.93823	27.4281	0.96267
497	0.29068	497	0.28967																28.2236	0.93678	27.9408	0.9632
498	0.28597	498	0.28498																28.7728	0.93731	28.4441	0.96161
499	0.28095	499	0.27965																29.2878	0.9356	28.9558	0.96108
500	0.27353	500	0.27379																29.7972	0.93468	29.4701	0.96082
501	0.26782	501	0.26889																30.336	0.93389	30.0028	0.96174
502	0.26047	502	0.26201																30.8446	0.93362	30.5215	0.96108
503	0.25438	503	0.25627																31.3626	0.93204	31.0236	0.96029
504	0.24807	504	0.24877																31.8689	0.93112	31.5272	0.95883
505	0.24012	505	0.24311																32.3761	0.93046	32.0369	0.95883
506	0.23286	506	0.2359																32.8785	0.92994	32.5527	0.95843
507	0.22471	507	0.22869																33.386	0.92941	33.0632	0.9579
508	0.21765	508	0.22191																33.8903	0.92888	33.5723	0.95737
509	0.20987	509	0.21492																34.3989	0.92796	34.1113	0.95804
510	0.20209	510	0.20831																34.9093	0.92691	34.6288	0.95671
511	0.1948	511	0.2006																35.4542	0.92638	35.1479	0.95565
512	0.18875	512	0.19411																35.9587	0.92559	35.6716	0.95618
513	0.18282	513	0.18817																36.4706	0.92467	36.1829	0.95459
514	0.17631	514	0.18226																36.9855	0.92414	36.6888	0.95565
515	0.17038	515	0.17635																37.5011	0.92296	37.2007	0.95406
516	0.1663	516	0.17248																38.0169	0.92243	37.7045	0.95539
517	0.16103	517	0.16762																38.5414	0.92151	38.2172	0.95393
518	0.15534	518	0.16292																39.0912	0.92072	38.7234	0.95446
519	0.15099	519	0.15842																39.6058	0.91993	39.2449	0.95314
520	0.14636	520	0.15526																40.1426	0.91927	39.7574	0.95353
521	0.14315	521	0.15161																40.6499	0.91821	40.2644	0.95261
522	0.13932	522	0.14723																41.1667	0.91756	40.7693	0.95155
523	0.13573	523	0.14404																41.7078	0.91677	41.2858	0.95102
524	0.13204	524	0.14021																42.2347	0.91584	41.8045	0.95089
525	0.1286	525	0.13688																42.7514	0.91505	42.3161	0.94996
526	0.1259	526	0.13562																43.2738	0.91479	42.8325	0.9497
527	0.12238	527	0.1318																43.7944	0.9136	43.3387	0.94943
528	0.11993	528	0.12859																44.3025	0.91308	43.8426	0.94943
529	0.11708	529	0.1254																44.8109	0.91202	44.3621	0.94903
530	0.11426	530	0.12359																45.3236	0.91084	44.8715	0.94837
531	0.11116	531	0.12111																45.8305	0.91058	45.3908	0.94797
532	0.10878	532	0.11816																46.3376	0.91005	45.916	0.94758
533	0.10686	533	0.11553																46.8416	0.90913	46.4442	0.94692
534	0.10467	534	0.11302																47.348	0.90886	46.9534	0.94705
535	0.10135	535	0.1103																47.8538	0.90807	47.4657	0.94639
536	0.09882	536	0.10864																48.3718	0.90715	47.9772	0.94599
537	0.0961	537	0.10669																48.8874	0.90662	48.4921	0.94612
538	0.09394	538	0.10408																49.3937	0.90597	49.0328	0.94493
539	0.09178	539	0.10158																49.9052	0.90518	49.5385	0.944
540	0.08959	540	0.09925																50.4365	0.90452	50.0446	0.9444
541	0.08776	541	0.09742																50.9414	0.9036	50.5554	0.94281
542	0.08479	542	0.09476																51.4766	0.90333	51.0579	0.94334
543	0.08258	543	0.09259																51.998	0.90228	51.5735	0.94281
544	0.08024	544	0.09008																52.5017	0.90109	52.0877	0.94175
545	0.07849	545	0.08754																53.0051	0.90122	52.5968	0.94096
546	0.07655	546	0.08555																53.5143	0.9007	53.1003	0.94136
547	0.0745	547	0.0837																54.0351	0.89978	53.6089	0.94083
548	0.073	548	0.08192																54.5373	0.89872	54.1152	0.9403
549	0.07106	549	0.08049																55.0547	0.8982	54.633	0.93963
550	0.06933	550	0.07792																55.5768	0.89767	55.1601	0.94043
551	0.0676	551	0.07676																56.1069	0.89727	55.6837	0.94003
552	0.06566	552	0.07458																56.6132	0.89596	56.2013	0.93924
553	0.06361	553	0.07289																57.1181	0.89556	56.7204	0.93924
554	0.06207	554	0.07139																57.6324	0.89503	57.2252	0.93884
555	0.0609	555	0.0695																58.1487	0.89451	57.7373	0.93765
556	0.05945	556	0.06828																58.6576	0.89345	58.2532	0.93699
557	0.05797	557	0.06646																59.1818	0.8924	58.7604	0.93646
558	0.05602	558	0.06542																59.712	0.8924	59.3064	0.93685
559	0.05412	559	0.06278																60.2507	0.89135	59.8212	0.93593
560	0.05294	560	0.06167																60.7692	0.89069	60.3279	0.9358
561	0.0516	561	0.06022																61.2725	0.89003	60.8365	0.9358
562	0.04995	562	0.05847																61.7805	0.8895	61.3772	0.93527
563	0.04894	563	0.05712																62.2871	0.88898	61.8934	0.93421
564	0.04781	564	0.05569																62.796	0.88792	62.4404	0.93434
565	0.04662	565	0.05455																63.3048	0.8874	62.9566	0.93381
566	0.045	566	0.05333																63.8135	0.88647	63.4595	0.93381
567	0.04354	567	0.05187																64.3298	0.88595	63.9775	0.93235
568	0.04249	568	0.05078																64.8387	0.88476	64.488	0.93222
569	0.04165	569	0.04917																65.3716	0.88424	65.0229	0.93262
570	0.04051	570	0.04806																65.894	0.88331	65.529	0.93116
571	0.03974	571	0.04697																66.4135	0.88305	66.0373	0.93222
572	0.03867	572	0.04583																66.9454	0.88279	66.5611	0.93063
573	0.03741	573	0.04471																67.4586	0.882	67.0824	0.93063
574	0.03597	574	0.04353																67.9638	0.88107	67.609	0.9301
575	0.03571	575	0.04205																68.4817	0.88068	68.1233	0.92878
576	0.03455	576	0.04119																68.9848	0.8791	68.6294	0.92891
577	0.03359	577	0.04024																69.5018	0.8791	69.1431	0.92732
578	0.03284	578	0.03912																70.007	0.87884	69.6547	0.92732
579	0.03172	579	0.03868																70.5122	0.87739	70.1654	0.92719
580	0.03092	580	0.03732																71.0251	0.87673	70.6764	0.92626
581	0.03039	581	0.03646																71.5318	0.8762	71.2013	0.92706
582	0.02954	582	0.03563																72.0456	0.87607	71.7054	0.92573
583	0.02821	583	0.03466																72.5682	0.87541	72.2081	0.9264
584	0.02796	584	0.03361																73.0791	0.87475	72.7378	0.92573
585	0.02712	585	0.03273																73.5886	0.87436	73.2479	0.92507
586	0.02609	586	0.03168																74.1222	0.87383	73.7572	0.92481
587	0.02552	587	0.03126																74.6506	0.87304	74.2642	0.92401
588	0.02481	588	0.0308																75.1616	0.87251	74.776	0.92362
589	0.0247	589	0.02969																75.6648	0.87172	75.2908	0.92322
590	0.02406	590	0.02912																76.1736	0.87093	75.7952	0.92309
591	0.02289	591	0.02835																76.6788	0.87067	76.3022	0.92256
592	0.02251	592	0.02733																77.1927	0.87014	76.808	0.92256
593	0.022	593	0.02662																77.7036	0.86962	77.3263	0.92176
594	0.0215	594	0.02637																78.2403	0.86896	77.829	0.92176
595	0.02076	595	0.02552																78.765	0.8683	78.3322	0.92123
596	0.0204	596	0.02489																79.2866	0.86777	78.8403	0.9211
597	0.01964	597	0.02435																79.8028	0.86698	79.3449	0.92097
598	0.01917	598	0.02389																80.3083	0.86659	79.861	0.92044
599	0.01887	599	0.02319																80.8158	0.86632	80.3733	0.91991
600	0.01808	600	0.02297																81.3262	0.86501	80.8782	0.91885
601	0.01758	601	0.02258																81.8343	0.86488	81.3877	0.91938
602	0.01724	602	0.02173																82.3486	0.86435	81.8949	0.91938
603	0.01695	603	0.0213																82.8671	0.8633	82.4376	0.91925
604	0.01653	604	0.02055																83.386	0.86277	82.9424	0.91806
605	0.01592	605	0.02042																83.8934	0.86211	83.4465	0.91845
606	0.0152	606	0.0197																84.3969	0.86119	83.9521	0.91726
607	0.01502	607	0.01902																84.9108	0.86053	84.4574	0.91859
608	0.01488	608	0.01825																85.4427	0.86027	84.9688	0.91687
609	0.01424	609	0.01791																85.9571	0.85948	85.474	0.91687
610	0.01395	610	0.01739																86.4643	0.85829	85.9877	0.91647
611	0.01369	611	0.01692																86.978	0.85842	86.4919	0.9166
612	0.01335	612	0.01667																87.4866	0.85763	87.0095	0.91581
613	0.01262	613	0.01627																87.9913	0.85724	87.518	0.91554
614	0.01263	614	0.01609																88.4992	0.85671	88.0228	0.91528
615	0.01232	615	0.01557																89.008	0.85645	88.5306	0.91514
616	0.01189	616	0.01506																89.5159	0.85552	89.0394	0.91422
617	0.01147	617	0.01487																90.0562	0.85421	89.5473	0.91356
618	0.01127	618	0.01424																90.5639	0.85381	90.0877	0.91342
619	0.01104	619	0.01438																91.076	0.85342	90.5954	0.91316
620	0.01087	620	0.01356																91.5906	0.85302	91.1065	0.9125
621	0.01052	621	0.01328																92.0998	0.85223	91.6183	0.9121
622	0.0102	622	0.01323																92.647	0.85144	92.1312	0.91197
623	0.00997	623	0.01264																93.1614	0.85065	92.6784	0.91078
624	0.00959	624	0.01247																93.6947	0.85078	93.1928	0.91064
625	0.00947	625	0.01202																94.2006	0.84986	93.7262	0.91078
626	0.00921	626	0.01163																94.7063	0.84933	94.232	0.90985
627	0.00894	627	0.0115																95.229	0.84802	94.7378	0.90945
628	0.00872	628	0.01122																95.7772	0.84815	95.2604	0.90892
629	0.00837	629	0.01096																96.2938	0.84789	95.8086	0.90905
630	0.00855	630	0.01059																96.8258	0.84644	96.3243	0.90866
631	0.00801	631	0.01046																97.3585	0.84565	96.8534	0.90853
632	0.00776	632	0.01032																97.8677	0.84565	97.39	0.90813
633	0.00746	633	0.00991																98.383	0.84525	97.8992	0.90786
634	0.00751	634	0.00981																98.8992	0.84446	98.4144	0.90707
635	0.00736	635	0.00943																99.4268	0.84407	98.9307	0.90707
636	0.00708	636	0.00922																99.9346	0.84341	99.4581	0.9068
637	0.00702	637	0.00914																100.467	0.84262	99.966	0.90627
638	0.00674	638	0.009																		100.498	0.90601
639	0.00682	639	0.00864
640	0.00654	640	0.00842
641	0.00638	641	0.00805
642	0.00635	642	0.00815
643	0.00607	643	0.00785
644	0.00582	644	0.0076
645	0.00571	645	0.00754
646	0.00568	646	0.00756
647	0.0056	647	0.00724
648	0.00533	648	0.00699
649	0.00524	649	0.00677
650	0.00516	650	0.00668
651	0.00507	651	0.00662
652	0.00496	652	0.00638
653	0.00476	653	0.00645
654	0.00438	654	0.00613
655	0.00454	655	0.00611
656	0.00443	656	0.00577
657	0.00446	657	0.00573
658	0.00419	658	0.00563
659	0.00412	659	0.00557
660	0.00413	660	0.00551
661	0.0041	661	0.00562
662	0.00415	662	0.00542
663	0.00376	663	0.0047
664	0.00367	664	0.00502
665	0.00365	665	0.00504
666	0.00349	666	0.00479
667	0.00352	667	0.00476
668	0.00341	668	0.00461
669	0.00351	669	0.00428
670	0.00346	670	0.00422
671	0.00312	671	0.00426
672	0.00313	672	0.00423
673	0.00295	673	0.00422
674	0.00288	674	0.00406
675	0.00295	675	0.00419
676	0.00294	676	0.00395
677	0.00291	677	0.00357
678	0.00284	678	0.00369
679	0.00271	679	0.00369
680	0.00272	680	0.00362
681	0.00276	681	0.00337
682	0.00257	682	0.00337
683	0.00246	683	0.00331
684	0.00245	684	0.00332
685	0.00241	685	0.00325
686	0.00238	686	0.00317
687	0.00223	687	0.00313
688	0.0021	688	0.0029
689	0.00219	689	0.00291
690	0.00239	690	0.00289
691	0.00221	691	0.0029
692	0.00227	692	0.00267
693	0.00223	693	0.00284
694	0.00204	694	0.00284
695	0.00223	695	0.00273
696	0.00189	696	0.0026
697	0.00198	697	0.00247
698	0.0019	698	0.00248
699	0.00186	699	0.00244
700	0.00186	700	0.00252
701	0.00185	701	0.00241
702	0.00193	702	0.00243
703	0.00173	703	0.00232
704	0.00169	704	0.0023
705	0.00198	705	0.00241
706	0.00172	706	0.0023
707	0.00175	707	0.00241
708	0.00159	708	0.00224
709	0.00188	709	0.00222
710	0.00175	710	0.00219
711	0.00169	711	0.00235
712	0.0015	712	0.00214
713	0.00148	713	0.00212
714	0.00159	714	0.00212
715	0.00136	715	0.00206
716	0.00156	716	0.00197
717	0.00133	717	0.00173
718	0.0015	718	0.00204
719	0.00137	719	0.00183
720	0.00156	720	0.0019
721	0.00138	721	0.00189
722	0.00146	722	0.0018
723	0.00154	723	0.00178
724	0.00146	724	0.00173
725	0.00136	725	0.0017
726	0.00137	726	0.00157
727	0.00139	727	0.00165
728	0.00131	728	0.00178
729	0.00148	729	0.00196
730	0.00142	730	0.00176
731	0.00131	731	0.0015
732	0.00134	732	0.00172
733	0.00132	733	0.00153
734	0.00122	734	0.0018
735	0.00145	735	0.00168
736	0.00124	736	0.00157
737	0.00141	737	0.00166
738	0.00138	738	0.00175
739	0.00129	739	0.00203
740	0.00129	740	0.00191
741	0.00143	741	0.00178
742	0.00142	742	0.00188
743	0.0016	743	0.00149
744	0.00154	744	0.00177
745	0.00142	745	0.00155
746	0.00149	746	0.00174
747	0.00143	747	0.00173
748	0.00163	748	0.0018
749	0.00173	749	0.00159
750	0.00151	750	0.00156
751	0.00148	751	0.00155
752	0.00143	752	0.0016
753	0.00136	753	0.00145
754	0.00166	754	0.0013
755	0.00155	755	0.00186
756	0.00135	756	0.00134
757	0.00142	757	0.00199
758	0.00192	758	0.00185
759	0.00159	759	0.00176
760	0.00176	760	0.00215
761	0.00183	761	0.00175
762	0.00186	762	0.00182
763	0.0019	763	0.00156
764	0.00171	764	0.00194
765	0.00195	765	0.00203
766	0.00189	766	0.00224
767	0.00188	767	0.00222
768	0.00178	768	0.00209
769	0.00154	769	0.00214
770	0.0024	770	0.00229
771	0.00196	771	0.002
772	0.00213	772	0.00247
773	0.00182	773	0.00259
774	0.00179	774	0.00269
775	0.00182	775	0.00274
776	0.00174	776	0.00232
777	0.00176	777	0.00279
778	0.00216	778	0.00233
779	0.0023	779	0.00209
780	0.00254	780	0.00234
--	--	--	--
--	--	--	--
--	--	--	--

## Sheet: Supplementary Fig. 1
Fluorescence		Phosohorescence
Energy (eV)	Norm. Intensity	Energy (eV)	Norm. Intensity
3.875	0.000868823	2.95238	0.00483
3.86293	0.000768437	2.94537	0.00464
3.85093	0.000727522	2.93839	0.00851
3.83901	0.000704817	2.93144	0.0057
3.82716	0.000658988	2.92453	0.00819
3.81538	0.000603859	2.91765	0.00642
3.80368	0.000598915	2.9108	0.00489
3.79205	0.00056464	2.90398	0.00689
3.78049	0.000542242	2.8972	0.00688
3.769	0.000541924	2.89044	0.00665
3.75758	0.000502497	2.88372	0.00447
3.74622	0.000503635	2.87703	0.00885
3.73494	0.000452788	2.87037	0
3.72372	0.000422597	2.86374	0.00522
3.71257	0.000437784	2.85714	0.00314
3.70149	0.000392627	2.85057	0.00517
3.69048	0.000385108	2.84404	0.00483
3.67953	0.0003753	2.83753	0.01259
3.66864	0.000351546	2.83105	0.01092
3.65782	0.000368456	2.8246	0.00762
3.64706	0.000324496	2.81818	0.00815
3.63636	0.000342149	2.81179	0.01325
3.62573	0.000339302	2.80543	0.00871
3.61516	0.00030175	2.7991	0.0069
3.60465	0.000290946	2.79279	0.00279
3.5942	0.000320086	2.78652	0.00557
3.58382	0.000306858	2.78027	0.0172
3.57349	0.000287912	2.77405	0.00701
3.56322	0.000285147	2.76786	0.01146
3.55301	0.00027968	2.76169	0.00748
3.54286	0.000276064	2.75556	0.01685
3.53276	0.000285892	2.74945	0.02101
3.52273	0.000312965	2.74336	0.02209
3.51275	0.000304669	2.73731	0.02827
3.50282	0.000306942	2.73128	0.03562
3.49296	0.00029366	2.72527	0.05151
3.48315	0.000320686	2.7193	0.06414
3.47339	0.000316998	2.71335	0.07653
3.46369	0.000315033	2.70742	0.09659
3.45404	0.000346665	2.70153	0.11798
3.44444	0.000371062	2.69565	0.15391
3.4349	0.000311129	2.6898	0.17037
3.42541	0.000345387	2.68398	0.19999
3.41598	0.000386888	2.67819	0.22402
3.40659	0.000435713	2.67241	0.2557
3.39726	0.000488253	2.66667	0.30207
3.38798	0.000508526	2.66094	0.32176
3.37875	0.000576037	2.65525	0.36884
3.36957	0.000595576	2.64957	0.39531
3.36043	0.000665365	2.64392	0.45448
3.35135	0.000700498	2.6383	0.48998
3.34232	0.000740069	2.6327	0.52679
3.33333	0.000760386	2.62712	0.59072
3.3244	0.000755513	2.62156	0.60832
3.31551	0.000823544	2.61603	0.66471
3.30667	0.00081692	2.61053	0.68807
3.29787	0.000838032	2.60504	0.73472
3.28912	0.000851277	2.59958	0.77114
3.28042	0.000789411	2.59414	0.79765
3.27177	0.000825214	2.58873	0.81378
3.26316	0.0007778	2.58333	0.84647
3.25459	0.000835045	2.57796	0.86397
3.24607	0.000825684	2.57261	0.9181
3.2376	0.000863028	2.56729	0.89774
3.22917	0.000870178	2.56198	0.9295
3.22078	0.000889677	2.5567	0.9447
3.21244	0.000920124	2.55144	0.95624
3.20413	0.000899923	2.5462	1
3.19588	0.000928077	2.54098	0.97348
3.18766	0.000976134	2.53579	0.95149
3.17949	0.000998773	2.53061	0.909
3.17136	0.00104	2.52546	0.93491
3.16327	0.00105	2.52033	0.94298
3.15522	0.00102	2.51521	0.95312
3.14721	0.000989703	2.51012	0.94827
3.13924	0.000994995	2.50505	0.946
3.13131	0.000983225	2.5	0.98056
3.12343	0.000979975	2.49497	0.93472
3.11558	0.000965122	2.48996	0.95055
3.10777	0.000931093	2.48497	0.91308
3.1	0.000913156	2.48	0.96958
3.09227	0.000885531	2.47505	0.9579
3.08458	0.000910042	2.47012	0.92686
3.07692	0.000847609	2.46521	0.93903
3.06931	0.000850266	2.46032	0.89115
3.06173	0.000830802	2.45545	0.93216
3.05419	0.000831497	2.45059	0.93781
3.04668	0.000837595	2.44576	0.93597
3.03922	0.000854919	2.44094	0.91097
3.03178	0.00083929	2.43615	0.90356
3.02439	0.000860692	2.43137	0.90618
3.01703	0.00086799	2.42661	0.92922
3.00971	0.000906478	2.42188	0.92679
3.00242	0.00093325	2.41715	0.90227
2.99517	0.00099488	2.41245	0.93395
2.98795	0.00109	2.40777	0.91903
2.98077	0.0011	2.4031	0.90684
2.97362	0.0012	2.39845	0.92257
2.96651	0.00132	2.39382	0.8679
2.95943	0.00149	2.38921	0.88603
2.95238	0.00159	2.38462	0.87484
2.94537	0.00183	2.38004	0.8759
2.93839	0.00205	2.37548	0.8739
2.93144	0.00244	2.37094	0.87911
2.92453	0.00274	2.36641	0.86475
2.91765	0.00319	2.3619	0.81945
2.9108	0.00381	2.35741	0.82599
2.90398	0.00442	2.35294	0.78584
2.8972	0.00517	2.34848	0.8366
2.89044	0.00617	2.34405	0.80832
2.88372	0.00726	2.33962	0.76686
2.87703	0.00848	2.33522	0.79056
2.87037	0.01003	2.33083	0.75578
2.86374	0.01186	2.32645	0.70764
2.85714	0.01382	2.3221	0.69936
2.85057	0.01633	2.31776	0.70368
2.84404	0.01923	2.31343	0.66475
2.83753	0.02245	2.30912	0.66025
2.83105	0.02587	2.30483	0.65441
2.8246	0.03014	2.30056	0.68738
2.81818	0.03479	2.2963	0.6623
2.81179	0.04075	2.29205	0.60935
2.80543	0.04675	2.28782	0.62981
2.7991	0.05388	2.28361	0.59634
2.79279	0.06192	2.27941	0.58637
2.78652	0.07075	2.27523	0.56094
2.78027	0.08003	2.27106	0.54424
2.77405	0.09048	2.26691	0.57392
2.76786	0.10194	2.26277	0.53152
2.76169	0.11465	2.25865	0.57177
2.75556	0.12773	2.25455	0.53455
2.74945	0.14329
2.74336	0.15864
2.73731	0.17689
2.73128	0.19617
2.72527	0.2158
2.7193	0.23724
2.71335	0.25907
2.70742	0.283
2.70153	0.30645
2.69565	0.3316
2.6898	0.35747
2.68398	0.38242
2.67819	0.41138
2.67241	0.43828
2.66667	0.46626
2.66094	0.49472
2.65525	0.5236
2.64957	0.55351
2.64392	0.58163
2.6383	0.60918
2.6327	0.63657
2.62712	0.66398
2.62156	0.69078
2.61603	0.71725
2.61053	0.74226
2.60504	0.76711
2.59958	0.79011
2.59414	0.81111
2.58873	0.83254
2.58333	0.853
2.57796	0.87069
2.57261	0.88788
2.56729	0.90412
2.56198	0.91939
2.5567	0.9336
2.55144	0.9464
2.5462	0.95454
2.54098	0.9642
2.53579	0.97167
2.53061	0.9787
2.52546	0.98481
2.52033	0.98971
2.51521	0.99297
2.51012	0.99612
2.50505	0.99768
2.5	0.99967
2.49497	1
2.48996	0.99807
2.48497	0.99727
2.48	0.99416
2.47505	0.99327
2.47012	0.99004
2.46521	0.9846
2.46032	0.98246
2.45545	0.97806
2.45059	0.97151
2.44576	0.96646
2.44094	0.96006
2.43615	0.95386
2.43137	0.94573
2.42661	0.9407
2.42188	0.93222
2.41715	0.92479
2.41245	0.91432
2.40777	0.90625
2.4031	0.89815
2.39845	0.89028
2.39382	0.87886
2.38921	0.86934
2.38462	0.86046
2.38004	0.84894
2.37548	0.83946
2.37094	0.83014
2.36641	0.81947
2.3619	0.80753
2.35741	0.79595
2.35294	0.78396
2.34848	0.7741
2.34405	0.76555
2.33962	0.75315
2.33522	0.73913
2.33083	0.72936
2.32645	0.71858
2.3221	0.70698
2.31776	0.69361
2.31343	0.68327
2.30912	0.67195
2.30483	0.65984
2.30056	0.64734
2.2963	0.63734
2.29205	0.61686
2.28782	0.60745
2.28361	0.59302
2.27941	0.5827
2.27523	0.56882
2.27106	0.55722
2.26691	0.54567
2.26277	0.53216
2.25865	0.52016
2.25455	0.50929
2.25045	0.49844
2.24638	0.4877
2.24231	0.47729
2.23827	0.46606
2.23423	0.45601
2.23022	0.44704
2.22621	0.43711
2.22222	0.42714
2.21825	0.41779
2.21429	0.40759
2.21034	0.39773
2.20641	0.39007
2.20249	0.38136
2.19858	0.37191
2.19469	0.36255
2.19081	0.35576
2.18695	0.34797
2.1831	0.3405
2.17926	0.33351
2.17544	0.32584
2.17163	0.31907
2.16783	0.31268
2.16405	0.30578
2.16028	0.29897
2.15652	0.29247
2.15278	0.28614
2.14905	0.27919
2.14533	0.2744
2.14162	0.26929
2.13793	0.2641
2.13425	0.25726
2.13058	0.25099
2.12693	0.2453
2.12329	0.2409
2.11966	0.236
2.11604	0.23065
2.11244	0.22487
2.10884	0.21992
2.10526	0.21374
2.10169	0.20819
2.09814	0.20319
2.09459	0.19966
2.09106	0.19503
2.08754	0.1893
2.08403	0.18437
2.08054	0.18087
2.07705	0.17661
2.07358	0.17174
2.07012	0.16917
2.06667	0.16456
2.06323	0.16073
2.0598	0.15586
2.05638	0.15276
2.05298	0.14892
2.04959	0.14489
2.0462	0.14144
2.04283	0.138
2.03947	0.13472
2.03612	0.13062
2.03279	0.12811
2.02946	0.12515
2.02614	0.12197
2.02284	0.11909
2.01954	0.11519
2.01626	0.11273
2.01299	0.10953
2.00972	0.10672
2.00647	0.10356
2.00323	0.10166
2	0.09879
1.99678	0.09694
1.99357	0.09489
1.99037	0.09142
1.98718	0.08872
1.984	0.08656
1.98083	0.08503
1.97767	0.08322
1.97452	0.0809
1.97138	0.07889
1.96825	0.07694
1.96513	0.07427
1.96203	0.07236
1.95893	0.07103
1.95584	0.0697
1.95276	0.0675
1.94969	0.06611
1.94662	0.06486
1.94357	0.0634
1.94053	0.06112
1.9375	0.05998
1.93448	0.05883
1.93146	0.05662
1.92846	0.05546
1.92547	0.05395
1.92248	0.05287
1.9195	0.05135
1.91654	0.04988
1.91358	0.04827
1.91063	0.04739
1.90769	0.0466
1.90476	0.04583
1.90184	0.04493
1.89893	0.04332
1.89602	0.0423
1.89313	0.04128
1.89024	0.03996
1.88737	0.03897
1.8845	0.03856
1.88164	0.03747
1.87879	0.03671
1.87595	0.03603
1.87311	0.03474
1.87029	0.0341
1.86747	0.0332
1.86466	0.03217
1.86186	0.03145
1.85907	0.03106
1.85629	0.03037
1.85351	0.02988
1.85075	0.02865
1.84799	0.02809
1.84524	0.02801
1.8425	0.02691
1.83976	0.02589
1.83704	0.02518
1.83432	0.025
1.83161	0.02431
1.82891	0.02385
1.82622	0.02335
1.82353	0.02296
1.82085	0.02148
1.81818	0.02128
1.81552	0.02081
1.81287	0.02053
1.81022	0.02003
1.80758	0.01963
1.80495	0.01924
1.80233	0.01846
1.79971	0.01829
1.7971	0.01755
1.7945	0.01732
1.79191	0.01692
1.78932	0.01668
1.78674	0.01623
1.78417	0.01604
1.78161	0.01578
1.77905	0.01546
1.7765	0.01553
1.77396	0.01462
1.77143	0.01421
1.7689	0.01422
1.76638	0.01348
1.76387	0.01304
1.76136	0.01297
1.75887	0.01262
1.75637	0.01253
1.75389	0.01225
1.75141	0.01167
1.74894	0.01206
1.74648	0.01162
1.74402	0.01105
1.74157	0.01085
1.73913	0.01079
1.73669	0.01031
1.73427	0.01004
1.73184	0.01038
1.72943	0.00981
1.72702	0.01003
1.72462	0.00958
1.72222	0.00928
1.71983	0.00896
1.71745	0.00889
1.71508	0.00856
1.71271	0.00864
1.71034	0.00848
1.70799	0.00884
1.70564	0.00836
1.7033	0.00841
1.70096	0.00782
1.69863	0.00799
1.69631	0.00779
1.69399	0.00755
1.69168	0.00747
1.68937	0.00742
1.68707	0.00689
1.68478	0.00697
1.6825	0.00712
1.68022	0.00712
1.67794	0.00688
1.67568	0.00643
1.67341	0.0066
1.67116	0.00632
1.66891	0.00663
1.66667	0.00647
1.66443	0.00628
1.6622	0.00606
1.65997	0.006
1.65775	0.00606
1.65554	0.00642
1.65333	0.00572
1.65113	0.00635
1.64894	0.00566
1.64675	0.00571
1.64456	0.00554
1.64238	0.00575
1.64021	0.00561
1.63804	0.00563
1.63588	0.00577
1.63373	0.00598
1.63158	0.00533
1.62943	0.00562
1.6273	0.00538
1.62516	0.00543
1.62304	0.0054
1.62092	0.00476
1.6188	0.00571
1.61669	0.00509
1.61458	0.00524
1.61248	0.00467
1.61039	0.00582
1.6083	0.00509
1.60622	0.00537
1.60414	0.00564
1.60207	0.00508
1.6	0.00532
1.59794	0.00499
1.59588	0.00616
1.59383	0.00484
1.59178	0.00573
1.58974	0.00568
1.58771	0.00488
1.58568	0.00566
1.58365	0.00508
1.58163	0.00547
1.57962	0.00562
1.57761	0.00626
1.5756	0.00575
1.5736	0.00529
1.57161	0.00603
1.56962	0.00535
1.56764	0.00592
1.56566	0.00582
1.56368	0.00503
1.56171	0.00597
1.55975	0.00599
1.55779	0.0058
1.55583	0.00625
1.55388	0.00584
1.55194	0.00712
1.55	0.00636
--	--
--	--
--	--
--	--
--	--
--	--
--	--
--	--
--	--
--	--
--	--
--	--
--	--
--	--
--	--
--	--
--	--
--	--
--	0.66668
--	--
--	--
--	--
--	--
--	--
--	--
--	--
--	--
--	--
--	--
--	--
--	--
--	--
--	--
--	--
--	--
--	--
--	--
--	--
--	--
--	--
--	--
--	--
--	--
--	--
--	--
--	--
--	--
--	--

## Sheet: Supplementary Fig. 5
Supplementary Fig. 5 (same as Fig. 2e)
HDT-1:mCBP			HDT-1:1DPCz			HDT-1:2DPCz			HDT-1:3DPCz
Voltage (V)	Current density (mA cm-2)	Luminance (cd m-2)	Voltage (V)	Current density (mA cm-2)	Luminance (cd m-2)	Voltage (V)	Current density (mA cm-2)	Luminance (cd m-2)	Voltage (V)	Current density (mA cm-2)	Luminance (cd m-2)
-2	-3.318e-05	--	-2	-5.118e-05	--	-2	-3.153e-05	--	-2	-2.885e-05	--
-1.8	-2.1e-05	--	-1.8	-2.07e-05	--	-1.8	-1.683e-05	--	-1.8	-1.158e-05	--
-1.6	-1.09e-05	--	-1.6	-1.785e-05	--	-1.6	-7.95e-06	--	-1.6	-7.675e-06	--
-1.4	-7.7e-06	--	-1.4	-1.053e-05	--	-1.4	-8.025e-06	--	-1.4	-4.45e-06	--
-1.2	-6.55e-06	--	-1.2	-6.4e-06	--	-1.2	-9.275e-06	--	-1.2	-4.8e-06	--
-1	-5.55e-06	--	-1	-5.4e-06	--	-1	-4.7e-06	--	-1	-6.675e-06	--
-0.8	-5.075e-06	--	-0.8	-5.575e-06	--	-0.8	-5.85e-06	--	-0.8	-3.625e-06	--
-0.6	-4.8e-06	--	-0.6	-4.725e-06	--	-0.6	-3.775e-06	--	-0.6	-5.625e-06	--
-0.4	-1.325e-06	--	-0.4	1.5e-07	--	-0.4	-4.125e-06	--	-0.4	-5.025e-06	--
-0.2	-2.475e-06	--	-0.2	2.5e-07	--	-0.2	-2.825e-06	--	-0.2	-1.375e-06	--
2e-07	3e-07	--	5e-07	-7.25e-07	--	2e-07	-1.475e-06	--	3e-07	-4.975e-06	--
0.2	5e-08	--	0.2	-2.525e-06	--	0.2	-6.25e-06	--	0.2	-1.55e-06	--
0.4	-2.325e-06	--	0.4	-4.5e-07	--	0.4	-1.3e-06	--	0.4	-1.675e-06	--
0.6	-2.95e-06	--	0.6	-3.025e-06	--	0.6	-2.9e-06	--	0.6	-2.225e-06	--
0.8	-1.925e-06	--	0.8	-1.6e-06	--	0.8	-3.9e-06	--	0.8	1.575e-06	--
1	-1.85e-06	--	1	-2.1e-06	--	1	-2.65e-06	--	1	-1.55e-06	--
1.2	-2.825e-06	--	1.2	5.25e-07	--	1.2	-1.1e-06	--	1.2	-3.05e-06	--
1.4	-6.175e-06	--	1.4	-2.375e-06	--	1.4	-3.6e-06	--	1.4	1.45e-06	--
1.6	1.075e-06	--	1.6	-3.425e-06	--	1.6	-1e-06	--	1.6	-7.5e-08	--
1.8	-2.025e-06	--	1.8	2.425e-06	--	1.8	-4.5e-07	--	1.8	-2.75e-06	--
2	1.5e-07	0.00157	2	-9.25e-07	0.00161	2	1.675e-06	0.00122	2	5.75e-07	--
2.2	1.375e-06	0.00314	2.2	4.85e-06	0.00582	2.2	-3.675e-06	0.000989183	2.2	-2.8e-06	0.00124
2.4	0.0001593	0.09446	2.4	0.0004538	0.30466	2.4	7.75e-07	0.00109	2.4	9.325e-06	0.00541
2.6	0.00132	0.75023	2.6	0.00407	2.68454	2.6	9.7e-06	0.00368	2.6	0.0006599	0.25263
2.8	0.00653	3.76207	2.8	0.02107	13.4595	2.8	6.475e-05	0.03006	2.8	0.01233	4.06027
3	0.0225	13.0319	3	0.07478	46.3242	3	0.0003895	0.19631	3	0.07432	22.429
3.2	0.06818	38.8405	3.2	0.2043	123.147	3.2	0.00225	1.12852	3.2	0.2263	64.9982
3.4	0.1774	98.7317	3.4	0.4621	270.513	3.4	0.01088	5.41231	3.4	0.4842	133.566
3.6	0.3772	206.698	3.6	0.9075	513.838	3.6	0.04188	20.0045	3.6	0.8829	234.354
3.8	0.6983	379.587	3.8	1.597	874.266	3.8	0.1235	57.73	3.8	1.464	375.975
4	1.184	636.844	4	2.576	1366.98	4	0.2964	135.202	4	2.262	560.709
4.2	1.877	996.748	4.2	3.876	1984.33	4.2	0.6132	271.96	4.2	3.312	793.388
4.4	2.816	1478.85	4.4	5.52	2724.26	4.4	1.127	483.864	4.4	4.648	1075.09
4.6	4.034	2080.34	4.6	7.519	3577.21	4.6	1.886	784.268	4.6	6.301	1413.85
4.8	5.555	2808.06	4.8	9.874	4526.26	4.8	2.929	1177.04	4.8	8.298	1799.3
5	7.396	3655.75	5	12.58	5553.07	5	4.301	1673.24	5	10.66	2232.01
5.2	9.566	4617.52	5.2	15.63	6667.77	5.2	6.034	2260.46	5.2	13.39	2710.45
5.4	12.08	5704.38	5.4	19	7815.57	5.4	8.161	2939.97	5.4	16.5	3226.92
5.6	14.9	6851.62	5.6	22.71	9013.99	5.6	10.71	3707.13	5.6	19.99	3778.01
5.8	18.07	8097.21	5.8	26.78	10251.6	5.8	13.68	4550.63	5.8	23.84	4353.12
6	21.47	9414.66	6	31.28	11628.8	6	17.07	5450.3	6	28.06	4950.93
6.2	25.29	10875.9	6.2	36.18	12983.7	6.2	20.89	6422.23	6.2	32.68	5570.97
6.4	29.45	12356.4	6.4	41.56	14393.5	6.4	25.08	7410.35	6.4	37.77	6242.28
6.6	34.03	13916.4	6.6	47.43	15851.5	6.6	29.72	8452.29	6.6	43.36	6926.61
6.8	39.05	15567.4	6.8	53.85	17367.7	6.8	34.88	9520.33	6.8	49.48	7621.51
7	44.55	17304.5	7	60.86	18937.4	7	40.56	10693.9	7	56.2	8351.21
7.2	50.56	19134.7	7.2	68.46	20547.1	7.2	46.4	11874.6	7.2	63.54	9094.68
7.4	57.13	21055.1	7.4	76.72	22203.9	7.4	53.1	13089.7	7.4	71.59	9876.29
7.6	64.28	23066.9	7.6	85.66	23912.2	7.6	60.44	14348.9	7.6	80.53	10725.5
7.8	72.09	25326	7.8	95.33	25655.4	7.8	68.49	15651	7.8	90.09	11546.9
8	80.56	27538.3	8	105.8	27593.4	8	77.29	17004.7	8	100.6	12386.9
8.2	89.76	29874.9	8.2	117	29445.6	8.2	86.87	18404.8	8.2	111.9	13240.9
8.4	99.73	32306.6	8.4	129	31327.6	8.4	97.29	19837.9	8.4	124.4	14100.2
8.6	110.5	34878.1	8.6	141.9	33253.9	8.6	108.6	21309	8.6	137.8	14960.2
8.8	122.2	37509.9	8.8	155.7	35218.9	8.8	120.9	22811.6	8.8	152.3	15814.2
9	134.7	40231.2	9	170.3	37183.4	9	134.1	24340.2	9	168	16651.5
9.2	148.2	43099.9	9.2	185.8	39147.6	9.2	148.3	25880.1	9.2	184.9	17465.5
9.4	162.7	46022.7	9.4	202.3	41141.7	9.4	163.6	27574.6	9.4	203	18239.3
9.6	178.2	49033.4	9.6	219.7	43146.4	9.6	179.9	29136	9.6	222.3	18948.2
9.8	194.8	52110.3	9.8	237.9	45063.2	9.8	197.3	30677.3	9.8	242.8	19583.1
10	212.4	55255.1	9.901	250	--	10	215.7	32149.2	9.815	250	--
10.2	230.9	58413.4				10.2	235.1	33558.3
10.39	250	60736				10.33	250	--
10.32	250	--

## Sheet: Supplementary Fig. 7
Thickness (nm)	Surface potential (V)
5	0.1163
50	0.5699
80	0.8604

## Sheet: Supplementary Fig. 8
HDT-1:mCBP		HDT-1:1DPCz
Angle (degree)	Norm. intensity	Angle (degree)	Norm. intensity
0	1	0	1
2	0.99679	2	1.00324
4	0.98145	4	0.98593
6	0.97475	6	0.97124
8	0.95693	8	0.96701
10	0.94031	10	0.95145
12	0.92231	12	0.9253
14	0.90652	14	0.91236
16	0.88118	16	0.8831
18	0.87282	18	0.86218
20	0.82617	20	0.82814
22	0.79311	22	0.79963
24	0.76547	24	0.76751
26	0.73067	26	0.72885
28	0.68678	28	0.69449
30	0.64536	30	0.65042
32	0.59871	32	0.59402
34	0.54059	34	0.55238
36	0.50055	36	0.50265
38	0.46056	38	0.45689
40	0.39287	40	0.37672
42	0.40653	42	0.39346
44	0.57466	44	0.56608
46	0.68448	46	0.68814
48	0.74959	48	0.75531
50	0.77383	50	0.78438
52	0.77631	52	0.78624
54	0.75409	54	0.76614
56	0.71414	56	0.73464
58	0.66795	58	0.68223
60	0.6157	60	0.62845
62	0.55556	62	0.57361
64	0.50937	64	0.50924
66	0.44521	66	0.46187
68	0.40152	68	0.40691
70	0.34063	70	0.35294
72	0.2892	72	0.29597
74	0.23907	74	0.24785
76	0.19693	76	0.20567
78	0.15553	78	0.16362
80	0.1147	80	0.11658
82	0.07864	82	0.08369
84	0.04712	84	0.05106
86	0.02227	86	0.02234
88	0.00763	88	0.00545
90	0.00207	90	0.00251
--	--	--	--
--	--	--	--
--	--	--	--
--	--	--	--
--	--	--	--
--	--	--	--
--	--	--	--
--	--	--	--
--	--	--	--
--	--	--	--
--	--	--	--
--	--	--	--
--	--	--	--
--	--	--	--
--	--	--	--
--	--	--	--

[truncated: 11 more sheets: Supplementary Fig. 9, Supplementary Fig. 10, Supplementary Fig. 11, Supplementary Fig. 12, Supplementary Fig. 13, Supplementary Fig. 14, Supplementary Fig. 15, Supplementary Fig. 16, Supplementary Fig. 17, Supplementary Fig. 18, Supplementary Fig. 21]
